# Supplementary material for: 1-[3-(4-Chloro­phen­yl)-5-(4-meth­oxy­phen­yl)-4,5-dihydro-1H-pyrazol-1-yl]butan-1-one
Source: Acta Crystallogr Sect E Struct Rep Online. 2012 Mar 7;68(Pt 4):o975. doi: 10.1107/S1600536812009105 (PMC3343949; doi:10.1107/S1600536812009105)
Supplement: Supplementary file 1 [file e-68-0o975-sup1.cif]

##############################################################################
#                                                                            #
# This CIF contains the data in a paper accepted for publication in          #
# Acta Crystallographica Section E. It conforms to the requirements of       #
# Notes for Authors for Acta Crystallographica Section E, and has been       #
# peer reviewed under the auspices of the IUCr Commission on Journals.       #
#                                                                            #
# Full details of the Crystallographic Information File format               #
# are given in the paper "The Crystallographic Information File (CIF):       #
# a New Standard Archive File for Crystallography" by S. R. Hall, F. H.      #
# Allen and I. D. Brown [Acta Cryst. (1991), A47, 655-685].                  #
#                                                                            #
# The current version of the core CIF dictionary is obtainable from          #
# ftp://ftp.iucr.org/pub/cif_core.dic.                                       #
#                                                                            #
# Software is freely available for graphical display of the structure(s)     #
# in this CIF. For information consult the CIF software page                 #
# http://www.iucr.org/resources/cif/software.                                #
#                                                                            #
# This file may be used for bona fide research purposes within the           #
# scientific community so long as proper attribution is given to the journal # 
# article from which it was obtained.                                        #
#                                                                            #
##############################################################################
data_global
_audit_creation_method     'form.cif (version 2.0)'
_journal_data_validation_number     ?
_journal_date_recd_electronic     2012-02-27
_journal_date_accepted     2012-02-29
_journal_name_full     'Acta Crystallographica, Section E'
_journal_year     2012
_journal_volume     68
_journal_issue      4
_journal_page_first     o975
_journal_page_last     o975
_journal_paper_category     QO
_journal_paper_doi     10.1107/S1600536812009105
_journal_coeditor_code     HB6658
_publ_contact_author_name     'Prof. Fun, Hoong-Kun'
_publ_contact_author_address
;
      X-ray Crystallography Unit
      School of Physics
      Universiti Sains Malaysia
      11800 USM, Penang
      MALAYSIA
;
_publ_contact_author_email     'hkfun@usm.my'
_publ_contact_author_fax     '604 6579150'
_publ_contact_author_phone     '604 6533652'
_publ_section_title
;\
1-[3-(4-Chlorophenyl)-5-(4-methoxyphenyl)-4,5-dihydro-1<i>H</i>-pyrazol-1-yl]\
butan-1-one
;
loop_
    _publ_author_name
    _publ_author_footnote
    _publ_author_address
    'Hoong-Kun Fun'
;
      Thomson Reuters ResearcherID: A-3561-2009.
;
;     X-ray Crystallography Unit
      School of Physics
      Universiti Sains Malaysia
      11800 USM, Penang
      Malaysia
;
    'Ching Kheng Quah'
;
      Thomson Reuters ResearcherID: A-5525-2009.
;
;
      X-ray Crystallography Unit
      School of Physics
      Universiti Sains Malaysia
      11800 USM, Penang
      Malaysia
;
    'S. Samshuddin' ?
;
      Department of Studies in Chemistry
      Mangalore University
      Mangalagangotri 574 199
      India
;
    'B. Narayana' ?
;
      Department of Studies in Chemistry
      Mangalore University
      Mangalagangotri 574 199
      India
;
    'B. K. Sarojini' ?
;
      Department of Chemistry
      P. A. College of Engineering
      Nadupadavu, Mangalore 574 153
      India
;
data_I
_audit_creation_method     SHELXL-97
_chemical_name_systematic
;
1-[3-(4-Chlorophenyl)-5-(4-methoxyphenyl)-4,5-dihydro-1<i>H</i>-pyrazol-
1-yl]butan-1-one
;
_chemical_name_common     ?
_chemical_formula_moiety     'C20 H21 Cl N2 O2'
_chemical_formula_sum     'C20 H21 Cl N2 O2'
_chemical_formula_iupac     'C20 H21 Cl N2 O2'
_chemical_formula_weight     356.84
_chemical_melting_point     ?
_symmetry_cell_setting     triclinic
_symmetry_space_group_name_H-M     'P -1'
_symmetry_space_group_name_Hall     '-P 1'
loop_
    _symmetry_equiv_pos_as_xyz
    'x, y, z'
    '-x, -y, -z'
_cell_length_a     6.7918(3)
_cell_length_b     10.8822(4)
_cell_length_c     13.2576(5)
_cell_angle_alpha     109.2020(10)
_cell_angle_beta     91.3960(10)
_cell_angle_gamma     105.0870(10)
_cell_volume     886.93(6)
_cell_formula_units_Z     2
_cell_measurement_reflns_used     8526
_cell_measurement_theta_min     3.05
_cell_measurement_theta_max     32.67
_cell_measurement_temperature     100
_exptl_crystal_description     'block'
_exptl_crystal_colour     'colourless'
_exptl_crystal_size_max     0.43
_exptl_crystal_size_mid     0.17
_exptl_crystal_size_min     0.14
_exptl_crystal_density_diffrn     1.336
_exptl_crystal_density_meas     ?
_exptl_crystal_density_method     'not measured'
_exptl_crystal_F_000     376
_exptl_absorpt_coefficient_mu     0.231
_exptl_absorpt_correction_type     multi-scan
_exptl_absorpt_process_details     '(<i>SADABS</i>; Bruker, 2009)'
_exptl_absorpt_correction_T_min     0.9077
_exptl_absorpt_correction_T_max     0.9675
_exptl_special_details
;
The crystal was placed in the cold stream of an Oxford Cryosystems
Cobra open-flow nitrogen cryostat (Cosier & Glazer, 1986) operating
at 100.0 (1) K.
;
_diffrn_ambient_temperature     100
_diffrn_radiation_type     MoK\a
_diffrn_radiation_wavelength     0.71073
_diffrn_radiation_source     'fine-focus sealed tube'
_diffrn_radiation_monochromator     graphite
_diffrn_measurement_device_type     'Bruker SMART APEXII DUO CCD'
_diffrn_measurement_method     '\f and \w scans'
_diffrn_detector_area_resol_mean     ?
_diffrn_reflns_number     17324
_diffrn_reflns_av_R_equivalents     0.0211
_diffrn_reflns_av_sigmaI/netI     0.0244
_diffrn_reflns_theta_min     1.64
_diffrn_reflns_theta_max     32.69
_diffrn_reflns_theta_full     32.69
_diffrn_measured_fraction_theta_max     0.981
_diffrn_measured_fraction_theta_full     0.981
_diffrn_reflns_limit_h_min     -10
_diffrn_reflns_limit_h_max     9
_diffrn_reflns_limit_k_min     -16
_diffrn_reflns_limit_k_max     16
_diffrn_reflns_limit_l_min     -20
_diffrn_reflns_limit_l_max     20
_diffrn_standards_number     0
_diffrn_standards_interval_count     .
_diffrn_standards_interval_time     .
_diffrn_standards_decay_%     ?
_refine_special_details
;
 Refinement of F^2^ against ALL reflections.  The weighted R-factor wR and
 goodness of fit S are based on F^2^, conventional R-factors R are based
 on F, with F set to zero for negative F^2^. The threshold expression of
 F^2^ > 2sigma(F^2^) is used only for calculating R-factors(gt) etc. and is
 not relevant to the choice of reflections for refinement.  R-factors based
 on F^2^ are statistically about twice as large as those based on F, and R-
 factors based on ALL data will be even larger.
;
_reflns_number_total     6403
_reflns_number_gt     5492
_reflns_threshold_expression     I>2\s(I)
_refine_ls_structure_factor_coef     Fsqd
_refine_ls_matrix_type     full
_refine_ls_R_factor_all     0.0414
_refine_ls_R_factor_gt     0.0348
_refine_ls_wR_factor_gt     0.0973
_refine_ls_wR_factor_ref     0.1039
_refine_ls_goodness_of_fit_ref     1.039
_refine_ls_restrained_S_all     1.039
_refine_ls_number_reflns     6403
_refine_ls_number_parameters     228
_refine_ls_number_restraints     0
_refine_ls_hydrogen_treatment     constr
_refine_ls_weighting_scheme     calc
_refine_ls_weighting_details
         'calc w=1/[\s^2^(Fo^2^)+(0.0556P)^2^+0.2279P] where P=(Fo^2^+2Fc^2^)/3'
_atom_sites_solution_hydrogens     geom
_atom_sites_solution_primary     direct
_atom_sites_solution_secondary     difmap
_refine_ls_shift/su_max     0.001
_refine_ls_shift/su_mean     0.001
_refine_diff_density_max     0.426
_refine_diff_density_min     -0.299
_refine_ls_extinction_method     none
_refine_ls_extinction_coef     ?
loop_
    _atom_type_symbol
    _atom_type_description
    _atom_type_scat_dispersion_real
    _atom_type_scat_dispersion_imag
    _atom_type_scat_source
    'C' 'C' 0.0033 0.0016
                         'International Tables Vol C Tables 4.2.6.8 and 6.1.1.4'
    'H' 'H' 0.0000 0.0000
                         'International Tables Vol C Tables 4.2.6.8 and 6.1.1.4'
    'N' 'N' 0.0061 0.0033
                         'International Tables Vol C Tables 4.2.6.8 and 6.1.1.4'
    'O' 'O' 0.0106 0.0060
                         'International Tables Vol C Tables 4.2.6.8 and 6.1.1.4'
    'Cl' 'Cl' 0.1484 0.1585
                         'International Tables Vol C Tables 4.2.6.8 and 6.1.1.4'
_computing_data_collection     'APEX2 (Bruker, 2009)'
_computing_cell_refinement     'SAINT (Bruker, 2009)'
_computing_data_reduction     'SAINT (Bruker, 2009)'
_computing_structure_solution     'SHELXTL (Sheldrick, 2008)'
_computing_structure_refinement     'SHELXTL (Sheldrick, 2008)'
_computing_molecular_graphics     'SHELXTL (Sheldrick, 2008)'
_computing_publication_material
                             'SHELXTL (Sheldrick, 2008) and PLATON (Spek, 2009)'
loop_
    _atom_site_type_symbol
    _atom_site_label
    _atom_site_fract_x
    _atom_site_fract_y
    _atom_site_fract_z
    _atom_site_U_iso_or_equiv
    _atom_site_adp_type
    _atom_site_calc_flag
    _atom_site_refinement_flags
    _atom_site_occupancy
    _atom_site_symmetry_multiplicity
    _atom_site_disorder_assembly
    _atom_site_disorder_group
    Cl Cl1 0.89607(4) 0.72819(3) 0.48730(2) 0.02770(7) Uani d . 1 1 . .
    O O1 -0.64280(11) 0.12922(7) 0.66911(6) 0.02244(14) Uani d . 1 1 . .
    O O2 -0.24411(10) 0.75836(7) 0.97896(5) 0.01753(13) Uani d . 1 1 . .
    N N1 0.11361(11) 0.74489(7) 0.79068(6) 0.01296(12) Uani d . 1 1 . .
    N N2 -0.00821(11) 0.71541(7) 0.86691(6) 0.01292(12) Uani d . 1 1 . .
    C C1 0.42153(13) 0.77985(9) 0.65141(7) 0.01642(15) Uani d . 1 1 . .
    H H1A 0.3354 0.8358 0.6629 0.020 Uiso calc R 1 1 . .
    C C2 0.57466(14) 0.79372(10) 0.58516(7) 0.01864(16) Uani d . 1 1 . .
    H H2A 0.5930 0.8594 0.5530 0.022 Uiso calc R 1 1 . .
    C C3 0.70038(13) 0.70779(10) 0.56759(7) 0.01822(16) Uani d . 1 1 . .
    C C4 0.67516(13) 0.60834(9) 0.61348(7) 0.01807(16) Uani d . 1 1 . .
    H H4A 0.7585 0.5505 0.5995 0.022 Uiso calc R 1 1 . .
    C C5 0.52253(13) 0.59623(9) 0.68109(7) 0.01569(15) Uani d . 1 1 . .
    H H5A 0.5051 0.5304 0.7130 0.019 Uiso calc R 1 1 . .
    C C6 0.39554(12) 0.68211(8) 0.70129(6) 0.01347(14) Uani d . 1 1 . .
    C C7 0.24252(12) 0.67322(8) 0.77666(6) 0.01296(14) Uani d . 1 1 . .
    C C8 0.22791(12) 0.59223(8) 0.85087(7) 0.01436(14) Uani d . 1 1 . .
    H H8A 0.3390 0.6342 0.9095 0.017 Uiso calc R 1 1 . .
    H H8B 0.2293 0.4998 0.8123 0.017 Uiso calc R 1 1 . .
    C C9 0.01915(12) 0.59689(8) 0.89181(6) 0.01294(14) Uani d . 1 1 . .
    H H9A 0.0297 0.6161 0.9696 0.016 Uiso calc R 1 1 . .
    C C10 -0.15764(12) 0.47169(8) 0.83447(6) 0.01292(14) Uani d . 1 1 . .
    C C11 -0.15456(14) 0.38856(9) 0.72900(7) 0.01689(15) Uani d . 1 1 . .
    H H11A -0.0403 0.4090 0.6939 0.020 Uiso calc R 1 1 . .
    C C12 -0.31873(14) 0.27611(9) 0.67577(7) 0.01846(16) Uani d . 1 1 . .
    H H12A -0.3135 0.2218 0.6057 0.022 Uiso calc R 1 1 . .
    C C13 -0.49209(13) 0.24412(9) 0.72721(7) 0.01629(15) Uani d . 1 1 . .
    C C14 -0.49940(13) 0.32638(9) 0.83207(7) 0.01572(15) Uani d . 1 1 . .
    H H14A -0.6146 0.3067 0.8668 0.019 Uiso calc R 1 1 . .
    C C15 -0.33179(13) 0.43875(8) 0.88443(7) 0.01423(14) Uani d . 1 1 . .
    H H15A -0.3366 0.4930 0.9546 0.017 Uiso calc R 1 1 . .
    C C16 -0.82621(16) 0.09749(11) 0.71737(10) 0.0288(2) Uani d . 1 1 . .
    H H16A -0.9211 0.0160 0.6690 0.043 Uiso calc R 1 1 . .
    H H16B -0.8873 0.1709 0.7324 0.043 Uiso calc R 1 1 . .
    H H16C -0.7935 0.0843 0.7832 0.043 Uiso calc R 1 1 . .
    C C17 -0.14102(12) 0.78735(8) 0.91064(6) 0.01265(14) Uani d . 1 1 . .
    C C18 -0.14900(12) 0.90227(8) 0.87211(6) 0.01306(14) Uani d . 1 1 . .
    H H18A -0.1800 0.8672 0.7944 0.016 Uiso calc R 1 1 . .
    H H18B -0.0151 0.9688 0.8905 0.016 Uiso calc R 1 1 . .
    C C19 -0.30931(13) 0.97135(8) 0.92125(7) 0.01505(14) Uani d . 1 1 . .
    H H19A -0.2782 1.0069 0.9990 0.018 Uiso calc R 1 1 . .
    H H19B -0.4434 0.9050 0.9030 0.018 Uiso calc R 1 1 . .
    C C20 -0.31538(16) 1.08654(9) 0.88125(8) 0.02108(17) Uani d . 1 1 . .
    H H20A -0.4138 1.1302 0.9160 0.032 Uiso calc R 1 1 . .
    H H20B -0.3541 1.0508 0.8048 0.032 Uiso calc R 1 1 . .
    H H20C -0.1820 1.1513 0.8977 0.032 Uiso calc R 1 1 . .
loop_
    _atom_site_aniso_label
    _atom_site_aniso_U_11
    _atom_site_aniso_U_22
    _atom_site_aniso_U_33
    _atom_site_aniso_U_12
    _atom_site_aniso_U_13
    _atom_site_aniso_U_23
    Cl1 0.02295(12) 0.03579(14) 0.02385(12) 0.00841(9) 0.01502(9) 0.00879(9)
    O1 0.0177(3) 0.0192(3) 0.0253(3) -0.0002(2) 0.0032(2) 0.0053(3)
    O2 0.0185(3) 0.0192(3) 0.0194(3) 0.0091(2) 0.0097(2) 0.0092(2)
    N1 0.0110(3) 0.0152(3) 0.0140(3) 0.0049(2) 0.0047(2) 0.0057(2)
    N2 0.0127(3) 0.0142(3) 0.0155(3) 0.0067(2) 0.0061(2) 0.0074(2)
    C1 0.0142(3) 0.0208(4) 0.0165(3) 0.0072(3) 0.0039(3) 0.0075(3)
    C2 0.0175(4) 0.0238(4) 0.0162(4) 0.0058(3) 0.0050(3) 0.0088(3)
    C3 0.0136(3) 0.0243(4) 0.0136(3) 0.0046(3) 0.0052(3) 0.0030(3)
    C4 0.0143(4) 0.0214(4) 0.0175(4) 0.0078(3) 0.0053(3) 0.0031(3)
    C5 0.0133(3) 0.0176(3) 0.0163(3) 0.0064(3) 0.0041(3) 0.0043(3)
    C6 0.0105(3) 0.0168(3) 0.0130(3) 0.0049(3) 0.0027(2) 0.0042(3)
    C7 0.0103(3) 0.0150(3) 0.0140(3) 0.0044(3) 0.0025(2) 0.0050(3)
    C8 0.0120(3) 0.0169(3) 0.0178(3) 0.0069(3) 0.0042(3) 0.0083(3)
    C9 0.0130(3) 0.0143(3) 0.0144(3) 0.0065(3) 0.0041(3) 0.0065(3)
    C10 0.0130(3) 0.0142(3) 0.0144(3) 0.0062(3) 0.0047(3) 0.0066(3)
    C11 0.0159(4) 0.0189(4) 0.0159(3) 0.0053(3) 0.0071(3) 0.0055(3)
    C12 0.0185(4) 0.0191(4) 0.0160(3) 0.0048(3) 0.0054(3) 0.0038(3)
    C13 0.0151(3) 0.0153(3) 0.0192(4) 0.0039(3) 0.0028(3) 0.0071(3)
    C14 0.0144(3) 0.0170(3) 0.0197(4) 0.0060(3) 0.0070(3) 0.0098(3)
    C15 0.0157(3) 0.0156(3) 0.0150(3) 0.0074(3) 0.0061(3) 0.0074(3)
    C16 0.0190(4) 0.0264(5) 0.0360(5) -0.0015(4) 0.0059(4) 0.0101(4)
    C17 0.0113(3) 0.0130(3) 0.0137(3) 0.0050(2) 0.0024(2) 0.0035(3)
    C18 0.0122(3) 0.0136(3) 0.0150(3) 0.0056(3) 0.0033(3) 0.0054(3)
    C19 0.0141(3) 0.0148(3) 0.0174(3) 0.0073(3) 0.0025(3) 0.0045(3)
    C20 0.0252(4) 0.0186(4) 0.0230(4) 0.0121(3) 0.0016(3) 0.0073(3)
_geom_special_details
;
 All esds (except the esd in the dihedral angle between two l.s. planes)
 are estimated using the full covariance matrix.  The cell esds are taken
 into account individually in the estimation of esds in distances, angles
 and torsion angles; correlations between esds in cell parameters are only
 used when they are defined by crystal symmetry.  An approximate (isotropic)
 treatment of cell esds is used for estimating esds involving l.s. planes.
;
loop_
    _geom_bond_atom_site_label_1
    _geom_bond_atom_site_label_2
    _geom_bond_site_symmetry_2
    _geom_bond_distance
    _geom_bond_publ_flag
    Cl1 C3 . 1.7377(9) ?
    O1 C13 . 1.3661(11) ?
    O1 C16 . 1.4285(13) ?
    O2 C17 . 1.2305(10) ?
    N1 C7 . 1.2952(10) ?
    N1 N2 . 1.3874(9) ?
    N2 C17 . 1.3628(10) ?
    N2 C9 . 1.4862(10) ?
    C1 C2 . 1.3878(12) ?
    C1 C6 . 1.4036(12) ?
    C1 H1A . 0.9300 ?
    C2 C3 . 1.3928(13) ?
    C2 H2A . 0.9300 ?
    C3 C4 . 1.3829(13) ?
    C4 C5 . 1.3955(12) ?
    C4 H4A . 0.9300 ?
    C5 C6 . 1.3983(11) ?
    C5 H5A . 0.9300 ?
    C6 C7 . 1.4662(11) ?
    C7 C8 . 1.5114(11) ?
    C8 C9 . 1.5376(11) ?
    C8 H8A . 0.9700 ?
    C8 H8B . 0.9700 ?
    C9 C10 . 1.5161(11) ?
    C9 H9A . 0.9800 ?
    C10 C15 . 1.3928(11) ?
    C10 C11 . 1.3976(11) ?
    C11 C12 . 1.3864(12) ?
    C11 H11A . 0.9300 ?
    C12 C13 . 1.3981(12) ?
    C12 H12A . 0.9300 ?
    C13 C14 . 1.3944(12) ?
    C14 C15 . 1.3970(12) ?
    C14 H14A . 0.9300 ?
    C15 H15A . 0.9300 ?
    C16 H16A . 0.9600 ?
    C16 H16B . 0.9600 ?
    C16 H16C . 0.9600 ?
    C17 C18 . 1.5106(11) ?
    C18 C19 . 1.5210(11) ?
    C18 H18A . 0.9700 ?
    C18 H18B . 0.9700 ?
    C19 C20 . 1.5222(12) ?
    C19 H19A . 0.9700 ?
    C19 H19B . 0.9700 ?
    C20 H20A . 0.9600 ?
    C20 H20B . 0.9600 ?
    C20 H20C . 0.9600 ?
loop_
    _geom_angle_atom_site_label_1
    _geom_angle_atom_site_label_2
    _geom_angle_atom_site_label_3
    _geom_angle_site_symmetry_1
    _geom_angle_site_symmetry_3
    _geom_angle
    _geom_angle_publ_flag
    C13 O1 C16 . . 116.96(8) ?
    C7 N1 N2 . . 107.57(7) ?
    C17 N2 N1 . . 122.26(7) ?
    C17 N2 C9 . . 124.98(7) ?
    N1 N2 C9 . . 112.74(6) ?
    C2 C1 C6 . . 120.57(8) ?
    C2 C1 H1A . . 119.7 ?
    C6 C1 H1A . . 119.7 ?
    C1 C2 C3 . . 118.99(8) ?
    C1 C2 H2A . . 120.5 ?
    C3 C2 H2A . . 120.5 ?
    C4 C3 C2 . . 121.74(8) ?
    C4 C3 Cl1 . . 119.37(7) ?
    C2 C3 Cl1 . . 118.87(7) ?
    C3 C4 C5 . . 118.89(8) ?
    C3 C4 H4A . . 120.6 ?
    C5 C4 H4A . . 120.6 ?
    C4 C5 C6 . . 120.66(8) ?
    C4 C5 H5A . . 119.7 ?
    C6 C5 H5A . . 119.7 ?
    C5 C6 C1 . . 119.12(8) ?
    C5 C6 C7 . . 120.28(7) ?
    C1 C6 C7 . . 120.57(7) ?
    N1 C7 C6 . . 121.23(7) ?
    N1 C7 C8 . . 113.34(7) ?
    C6 C7 C8 . . 125.25(7) ?
    C7 C8 C9 . . 101.98(6) ?
    C7 C8 H8A . . 111.4 ?
    C9 C8 H8A . . 111.4 ?
    C7 C8 H8B . . 111.4 ?
    C9 C8 H8B . . 111.4 ?
    H8A C8 H8B . . 109.2 ?
    N2 C9 C10 . . 110.38(6) ?
    N2 C9 C8 . . 99.94(6) ?
    C10 C9 C8 . . 114.84(7) ?
    N2 C9 H9A . . 110.4 ?
    C10 C9 H9A . . 110.4 ?
    C8 C9 H9A . . 110.4 ?
    C15 C10 C11 . . 117.92(8) ?
    C15 C10 C9 . . 120.71(7) ?
    C11 C10 C9 . . 121.33(7) ?
    C12 C11 C10 . . 121.22(8) ?
    C12 C11 H11A . . 119.4 ?
    C10 C11 H11A . . 119.4 ?
    C11 C12 C13 . . 120.15(8) ?
    C11 C12 H12A . . 119.9 ?
    C13 C12 H12A . . 119.9 ?
    O1 C13 C14 . . 124.71(8) ?
    O1 C13 C12 . . 115.63(8) ?
    C14 C13 C12 . . 119.63(8) ?
    C13 C14 C15 . . 119.28(8) ?
    C13 C14 H14A . . 120.4 ?
    C15 C14 H14A . . 120.4 ?
    C10 C15 C14 . . 121.80(8) ?
    C10 C15 H15A . . 119.1 ?
    C14 C15 H15A . . 119.1 ?
    O1 C16 H16A . . 109.5 ?
    O1 C16 H16B . . 109.5 ?
    H16A C16 H16B . . 109.5 ?
    O1 C16 H16C . . 109.5 ?
    H16A C16 H16C . . 109.5 ?
    H16B C16 H16C . . 109.5 ?
    O2 C17 N2 . . 119.86(7) ?
    O2 C17 C18 . . 123.61(7) ?
    N2 C17 C18 . . 116.52(7) ?
    C17 C18 C19 . . 112.44(7) ?
    C17 C18 H18A . . 109.1 ?
    C19 C18 H18A . . 109.1 ?
    C17 C18 H18B . . 109.1 ?
    C19 C18 H18B . . 109.1 ?
    H18A C18 H18B . . 107.8 ?
    C18 C19 C20 . . 111.65(7) ?
    C18 C19 H19A . . 109.3 ?
    C20 C19 H19A . . 109.3 ?
    C18 C19 H19B . . 109.3 ?
    C20 C19 H19B . . 109.3 ?
    H19A C19 H19B . . 108.0 ?
    C19 C20 H20A . . 109.5 ?
    C19 C20 H20B . . 109.5 ?
    H20A C20 H20B . . 109.5 ?
    C19 C20 H20C . . 109.5 ?
    H20A C20 H20C . . 109.5 ?
    H20B C20 H20C . . 109.5 ?
loop_
    _geom_torsion_atom_site_label_1
    _geom_torsion_atom_site_label_2
    _geom_torsion_atom_site_label_3
    _geom_torsion_atom_site_label_4
    _geom_torsion_site_symmetry_1
    _geom_torsion_site_symmetry_2
    _geom_torsion_site_symmetry_3
    _geom_torsion_site_symmetry_4
    _geom_torsion
    _geom_torsion_publ_flag
    C7 N1 N2 C17 . . . . 170.91(8) ?
    C7 N1 N2 C9 . . . . -10.65(9) ?
    C6 C1 C2 C3 . . . . 0.94(13) ?
    C1 C2 C3 C4 . . . . 0.68(14) ?
    C1 C2 C3 Cl1 . . . . -178.41(7) ?
    C2 C3 C4 C5 . . . . -1.50(14) ?
    Cl1 C3 C4 C5 . . . . 177.60(7) ?
    C3 C4 C5 C6 . . . . 0.70(13) ?
    C4 C5 C6 C1 . . . . 0.87(13) ?
    C4 C5 C6 C7 . . . . -176.92(8) ?
    C2 C1 C6 C5 . . . . -1.70(13) ?
    C2 C1 C6 C7 . . . . 176.08(8) ?
    N2 N1 C7 C6 . . . . -179.36(7) ?
    N2 N1 C7 C8 . . . . -4.00(9) ?
    C5 C6 C7 N1 . . . . -174.99(8) ?
    C1 C6 C7 N1 . . . . 7.25(12) ?
    C5 C6 C7 C8 . . . . 10.22(12) ?
    C1 C6 C7 C8 . . . . -167.54(8) ?
    N1 C7 C8 C9 . . . . 15.87(9) ?
    C6 C7 C8 C9 . . . . -168.98(7) ?
    C17 N2 C9 C10 . . . . 76.57(10) ?
    N1 N2 C9 C10 . . . . -101.82(8) ?
    C17 N2 C9 C8 . . . . -162.10(8) ?
    N1 N2 C9 C8 . . . . 19.52(8) ?
    C7 C8 C9 N2 . . . . -19.34(8) ?
    C7 C8 C9 C10 . . . . 98.74(7) ?
    N2 C9 C10 C15 . . . . -91.37(9) ?
    C8 C9 C10 C15 . . . . 156.62(7) ?
    N2 C9 C10 C11 . . . . 86.38(9) ?
    C8 C9 C10 C11 . . . . -25.64(11) ?
    C15 C10 C11 C12 . . . . -0.50(13) ?
    C9 C10 C11 C12 . . . . -178.30(8) ?
    C10 C11 C12 C13 . . . . 0.25(14) ?
    C16 O1 C13 C14 . . . . 4.58(13) ?
    C16 O1 C13 C12 . . . . -176.96(8) ?
    C11 C12 C13 O1 . . . . -178.16(8) ?
    C11 C12 C13 C14 . . . . 0.38(13) ?
    O1 C13 C14 C15 . . . . 177.66(8) ?
    C12 C13 C14 C15 . . . . -0.74(13) ?
    C11 C10 C15 C14 . . . . 0.12(12) ?
    C9 C10 C15 C14 . . . . 177.94(7) ?
    C13 C14 C15 C10 . . . . 0.49(12) ?
    N1 N2 C17 O2 . . . . -179.14(7) ?
    C9 N2 C17 O2 . . . . 2.62(12) ?
    N1 N2 C17 C18 . . . . -0.20(11) ?
    C9 N2 C17 C18 . . . . -178.45(7) ?
    O2 C17 C18 C19 . . . . -4.07(11) ?
    N2 C17 C18 C19 . . . . 177.04(7) ?
    C17 C18 C19 C20 . . . . -179.85(7) ?
loop_
    _geom_hbond_atom_site_label_D
    _geom_hbond_atom_site_label_H
    _geom_hbond_atom_site_label_A
    _geom_hbond_site_symmetry_A
    _geom_hbond_distance_DH
    _geom_hbond_distance_HA
    _geom_hbond_distance_DA
    _geom_hbond_angle_DHA
    _geom_hbond_publ_flag
    C11 H11A Cl1 2_666 0.93 2.73 3.4539(10) 135 yes
    C14 H14A O2 2_467 0.93 2.51 3.3253(12) 147 yes
    C18 H18A Cg1 1_455 0.97 2.62 3.4514(9) 144 yes
_iucr_refine_instructions_details
;
TITL mo_bks35a_0m in P-1 (100K)
CELL 0.71073   6.7918  10.8822  13.2576 109.202  91.396 105.087
ZERR    2.00   0.0003   0.0004   0.0005   0.001   0.001   0.001
LATT  1
SFAC C H N O CL
UNIT 40 42 4 4 2
SIZE 0.144 0.171 0.427
L.S. 10
BOND $H
FMAP 2 1 60
OMIT     -4  -1   6
OMIT      4   0   5
OMIT      4  -2   6
OMIT     -3   2   0
OMIT      4  -7  4
ACTA
CONF
PLAN 20
WGHT      0.0556      0.2280
FVAR       0.61982
CL1   5    0.896075    0.728188    0.487300    11.00000    0.02295    0.03579 =
         0.02385    0.00879    0.01502    0.00841
O1    4   -0.642796    0.129215    0.669107    11.00000    0.01774    0.01916 =
         0.02533    0.00531    0.00323   -0.00016
O2    4   -0.244113    0.758361    0.978962    11.00000    0.01854    0.01925 =
         0.01936    0.00918    0.00968    0.00911
N1    3    0.113615    0.744895    0.790677    11.00000    0.01104    0.01522 =
         0.01398    0.00568    0.00471    0.00492
N2    3   -0.008210    0.715408    0.866907    11.00000    0.01274    0.01422 =
         0.01547    0.00737    0.00614    0.00667
C1    1    0.421525    0.779846    0.651411    11.00000    0.01422    0.02075 =
         0.01652    0.00746    0.00389    0.00723
AFIX  43
H1A   2    0.335384    0.835789    0.662860    11.00000   -1.20000
AFIX   0
C2    1    0.574659    0.793716    0.585160    11.00000    0.01748    0.02377 =
         0.01623    0.00876    0.00497    0.00582
AFIX  43
H2A   2    0.593050    0.859386    0.552986    11.00000   -1.20000
AFIX   0
C3    1    0.700383    0.707786    0.567589    11.00000    0.01365    0.02432 =
         0.01362    0.00299    0.00523    0.00461
C4    1    0.675156    0.608338    0.613476    11.00000    0.01433    0.02142 =
         0.01745    0.00313    0.00532    0.00776
AFIX  43
H4A   2    0.758511    0.550498    0.599512    11.00000   -1.20000
AFIX   0
C5    1    0.522525    0.596229    0.681088    11.00000    0.01332    0.01758 =
         0.01630    0.00434    0.00408    0.00641
AFIX  43
H5A   2    0.505087    0.530376    0.713036    11.00000   -1.20000
AFIX   0
C6    1    0.395537    0.682114    0.701286    11.00000    0.01049    0.01679 =
         0.01304    0.00419    0.00268    0.00487
C7    1    0.242518    0.673216    0.776657    11.00000    0.01029    0.01503 =
         0.01402    0.00495    0.00252    0.00441
C8    1    0.227906    0.592229    0.850874    11.00000    0.01198    0.01693 =
         0.01776    0.00834    0.00421    0.00686
AFIX  23
H8A   2    0.338989    0.634174    0.909529    11.00000   -1.20000
H8B   2    0.229327    0.499770    0.812277    11.00000   -1.20000
AFIX   0
C9    1    0.019151    0.596893    0.891811    11.00000    0.01302    0.01429 =
         0.01438    0.00652    0.00413    0.00648
AFIX  13
H9A   2    0.029684    0.616106    0.969648    11.00000   -1.20000
AFIX   0
C10   1   -0.157640    0.471689    0.834474    11.00000    0.01296    0.01422 =
         0.01440    0.00661    0.00468    0.00616
C11   1   -0.154562    0.388555    0.728998    11.00000    0.01593    0.01892 =
         0.01593    0.00554    0.00712    0.00534
AFIX  43
H11A  2   -0.040275    0.409049    0.693873    11.00000   -1.20000
AFIX   0
C12   1   -0.318734    0.276106    0.675767    11.00000    0.01846    0.01907 =
         0.01599    0.00381    0.00541    0.00485
AFIX  43
H12A  2   -0.313532    0.221831    0.605682    11.00000   -1.20000
AFIX   0
C13   1   -0.492089    0.244117    0.727211    11.00000    0.01510    0.01527 =
         0.01920    0.00714    0.00277    0.00394
C14   1   -0.499402    0.326380    0.832066    11.00000    0.01436    0.01702 =
         0.01967    0.00982    0.00702    0.00602
AFIX  43
H14A  2   -0.614602    0.306656    0.866763    11.00000   -1.20000
AFIX   0
C15   1   -0.331795    0.438751    0.884432    11.00000    0.01568    0.01559 =
         0.01503    0.00739    0.00614    0.00739
AFIX  43
H15A  2   -0.336635    0.493045    0.954564    11.00000   -1.20000
AFIX   0
C16   1   -0.826209    0.097489    0.717366    11.00000    0.01896    0.02635 =
         0.03601    0.01012    0.00594   -0.00150
AFIX 137
H16A  2   -0.921094    0.016001    0.668950    11.00000   -1.50000
H16B  2   -0.887286    0.170888    0.732384    11.00000   -1.50000
H16C  2   -0.793508    0.084257    0.783195    11.00000   -1.50000
AFIX   0
C17   1   -0.141017    0.787354    0.910636    11.00000    0.01131    0.01302 =
         0.01367    0.00348    0.00235    0.00499
C18   1   -0.148998    0.902273    0.872114    11.00000    0.01222    0.01363 =
         0.01498    0.00544    0.00334    0.00565
AFIX  23
H18A  2   -0.180010    0.867221    0.794382    11.00000   -1.20000
H18B  2   -0.015130    0.968826    0.890461    11.00000   -1.20000
AFIX   0
C19   1   -0.309315    0.971347    0.921246    11.00000    0.01405    0.01480 =
         0.01736    0.00445    0.00248    0.00727
AFIX  23
H19A  2   -0.278246    1.006943    0.998980    11.00000   -1.20000
H19B  2   -0.443384    0.905020    0.903001    11.00000   -1.20000
AFIX   0
C20   1   -0.315381    1.086535    0.881254    11.00000    0.02519    0.01856 =
         0.02301    0.00727    0.00164    0.01210
AFIX 137
H20A  2   -0.413846    1.130200    0.915993    11.00000   -1.50000
H20B  2   -0.354109    1.050759    0.804828    11.00000   -1.50000
H20C  2   -0.182015    1.151291    0.897720    11.00000   -1.50000
HKLF 4
REM  mo_bks35a_0m in P-1 (100K)
REM R1 =  0.0348 for   5492 Fo > 4sig(Fo)  and  0.0414 for all   6403 data
REM    228 parameters refined using      0 restraints
END
WGHT      0.0556      0.2280
REM Highest difference peak  0.426,  deepest hole -0.299,  1-sigma level  0.055
Q1    1  -0.4089  0.3860  0.8596  11.00000  0.05    0.43
Q2    1  -0.4046  0.2591  0.7016  11.00000  0.05    0.41
Q3    1  -0.1482  0.8404  0.8870  11.00000  0.05    0.41
Q4    1  -0.0720  0.5326  0.8629  11.00000  0.05    0.40
Q5    1   0.6482  0.7523  0.5805  11.00000  0.05    0.40
Q6    1   0.3946  0.7262  0.6734  11.00000  0.05    0.40
Q7    1  -0.5041  0.2805  0.7791  11.00000  0.05    0.39
Q8    1   0.4535  0.6479  0.6948  11.00000  0.05    0.39
Q9    1  -0.2405  0.4534  0.8616  11.00000  0.05    0.39
Q10   1   0.3189  0.6804  0.7392  11.00000  0.05    0.39
Q11   1   0.2488  0.6343  0.8182  11.00000  0.05    0.39
Q12   1  -0.1525  0.4349  0.7804  11.00000  0.05    0.38
Q13   1   0.5929  0.6021  0.6436  11.00000  0.05    0.36
Q14   1   0.1260  0.5937  0.8753  11.00000  0.05    0.36
Q15   1   0.4974  0.7841  0.6186  11.00000  0.05    0.36
Q16   1  -0.2430  0.3365  0.7020  11.00000  0.05    0.36
Q17   1  -0.2245  0.9403  0.9000  11.00000  0.05    0.34
Q18   1   0.6931  0.6674  0.5968  11.00000  0.05    0.33
Q19   1  -0.3226  1.0232  0.8961  11.00000  0.05    0.33
Q20   1   0.1677  0.6992  0.7786  11.00000  0.05    0.31
;
