# Supplementary material for: 1-[3-(4-Chloro­phen­yl)-5-(4-meth­oxy­phen­yl)-4,5-dihydro-1H-pyrazol-1-yl]butan-1-one
Source: Acta Crystallogr Sect E Struct Rep Online. 2012 Mar 7;68(Pt 4):o975. doi: 10.1107/S1600536812009105 (PMC3343949; doi:10.1107/S1600536812009105)
Supplement: Supplementary file 2 [file e-68-0o975-Isup2.hkl]

# 
# h,k,l, Fc-squared, Fo-squared, sigma(Fo-squared) and status flag 
# 
data_I
_shelx_title ' mo_bks35a_0m in P-1 (100K)' 
_shelx_refln_list_code          4 
_shelx_F_calc_maximum      163.83 
_exptl_crystal_F_000       376.00 
_reflns_d_resolution_high  0.6580 
 
loop_ 
 _symmetry_equiv_pos_as_xyz 
 'x, y, z' 
 '-x, -y, -z' 
 
_cell_length_a     6.7918 
_cell_length_b    10.8822 
_cell_length_c    13.2576 
_cell_angle_alpha 109.202 
_cell_angle_beta   91.396 
_cell_angle_gamma 105.087 
 
_shelx_F_squared_multiplier     1.000 
 
loop_ 
 _refln_index_h 
 _refln_index_k 
 _refln_index_l 
 _refln_F_squared_calc 
 _refln_F_squared_meas 
 _refln_F_squared_sigma 
 _refln_observed_status 
   1   0   0       41.64       45.41      0.74 o 
   2   0   0      330.77      348.22      4.82 o 
   3   0   0        9.78       12.87      0.59 o 
   4   0   0      185.60      194.54      2.31 o 
   5   0   0      343.58      352.98      5.21 o 
   6   0   0      201.49      188.28      3.23 o 
   7   0   0       58.63       59.95      2.11 o 
   8   0   0       91.37       97.31      3.01 o 
   9   0   0       60.28       63.65      3.05 o 
 -10   1   0        6.40        6.92      1.29 o 
  -9   1   0        3.35        3.57      0.96 o 
  -8   1   0       98.44       98.36      3.03 o 
  -7   1   0        0.05       -0.31      0.31 o 
  -6   1   0      146.29      145.95      6.19 o 
  -5   1   0        8.06       12.95      1.32 o 
  -4   1   0       81.53       88.05      3.61 o 
  -2   1   0      228.32      224.44      6.10 o 
  -1   1   0      231.14      248.17      3.38 o 
   0   1   0      962.73      932.05     20.97 o 
   1   1   0      774.08      767.54     15.23 o 
   2   1   0     1239.85     1241.37     20.52 o 
   3   1   0       25.17       22.69      0.61 o 
   4   1   0      348.13      387.20      5.74 o 
   5   1   0       18.99       22.05      0.62 o 
   6   1   0       44.13       46.60      2.46 o 
   7   1   0       37.17       35.38      1.73 o 
   8   1   0        5.04        4.70      0.98 o 
   9   1   0        8.24        5.32      1.36 o 
 -10   2   0       51.77       52.36      2.37 o 
  -9   2   0        2.31        4.80      0.84 o 
  -8   2   0       31.53       28.26      3.25 o 
  -7   2   0       18.21       17.47      1.77 o 
  -6   2   0      978.10      964.11     25.18 o 
  -5   2   0        8.98        9.82      1.48 o 
  -4   2   0       95.56      116.58      4.35 o 
  -2   2   0       63.25       76.47      1.26 o 
  -1   2   0     2256.91     2306.06     30.28 o 
   0   2   0     6189.53     5669.35    292.75 o 
   1   2   0     2482.33     2411.71     31.86 o 
   2   2   0     1171.36     1216.34     14.18 o 
   3   2   0       77.92       76.96      1.66 o 
   4   2   0      374.10      413.14     10.71 o 
   5   2   0      392.97      366.98      5.88 o 
   6   2   0       42.57       43.44      1.37 o 
   7   2   0        1.97        0.73      0.71 o 
   8   2   0      321.62      321.69      9.36 o 
   9   2   0      158.43      157.49      6.06 o 
  -8   3   0       24.29       24.57      2.74 o 
  -7   3   0       52.28       57.46      3.71 o 
  -6   3   0        1.73        3.43      1.16 o 
  -5   3   0      490.22      481.00     13.49 o 
  -4   3   0       30.19       40.49      2.33 o 
  -3   3   0      407.56      515.21      9.92 o 
  -1   3   0      157.93      175.95      2.81 o 
   0   3   0      556.28      577.74     13.56 o 
   1   3   0      611.22      570.05      9.57 o 
   2   3   0      805.90      834.30      9.24 o 
   3   3   0       49.67       43.92      1.13 o 
   5   3   0       11.45       11.24      0.88 o 
   6   3   0        1.80        1.34      0.52 o 
   7   3   0       89.03       89.23      2.37 o 
   8   3   0       17.69       17.59      1.77 o 
   9   3   0        6.09        6.88      1.72 o 
  -8   4   0       25.94       18.52      2.71 o 
  -7   4   0      163.70      149.54      6.33 o 
  -6   4   0      376.06      382.87     11.71 o 
  -5   4   0      678.22      715.67     18.97 o 
  -4   4   0        9.96       11.69      0.40 o 
  -3   4   0        6.14        9.53      0.42 o 
  -2   4   0      992.79     1059.08     22.86 o 
  -1   4   0      872.50      856.75     11.70 o 
   0   4   0      454.58      440.50      5.28 o 
   1   4   0       34.97       27.60      0.70 o 
   2   4   0      183.54      201.34      2.67 o 
   3   4   0       78.82       67.89      1.83 o 
   4   4   0       68.28       65.91      1.91 o 
   5   4   0      102.68      106.68      2.64 o 
   6   4   0      101.87       97.07      2.58 o 
   7   4   0        0.95        0.69      0.57 o 
   8   4   0        0.33        0.20      1.23 o 
  -7   5   0      136.21      140.21      6.17 o 
  -6   5   0       22.78       20.27      2.36 o 
  -5   5   0      490.79      526.71      7.51 o 
  -4   5   0      143.88      125.52      1.93 o 
  -3   5   0       68.20       89.86      2.16 o 
  -2   5   0      765.74      785.76      9.52 o 
  -1   5   0       26.38       24.95      0.63 o 
   0   5   0      218.48      226.90      2.82 o 
   1   5   0      215.79      195.40      2.51 o 
   2   5   0      102.41       94.36      1.35 o 
   3   5   0        2.51        3.13      0.49 o 
   4   5   0      113.23      103.62      4.04 o 
   5   5   0       14.67       14.60      1.18 o 
   6   5   0        0.03        0.75      0.97 o 
   7   5   0       84.55       96.59      2.82 o 
   8   5   0       20.31       16.96      5.34 o 
  -7   6   0       23.94       27.55      1.27 o 
  -6   6   0       79.53       66.12      2.03 o 
  -5   6   0      128.78      111.93      1.82 o 
  -4   6   0        3.84        5.04      0.52 o 
  -3   6   0       20.51       18.78      0.73 o 
  -2   6   0      156.50      194.18      3.02 o 
  -1   6   0      359.23      345.04      3.69 o 
   0   6   0     1888.36     1858.37     31.55 o 
   1   6   0      192.24      183.07      3.18 o 
   2   6   0      138.20      132.39      2.87 o 
   3   6   0      186.38      193.63      3.26 o 
   4   6   0       15.76       16.99      1.28 o 
   5   6   0       86.65       89.21      2.70 o 
   6   6   0        3.50        3.64      1.19 o 
   7   6   0       28.83       30.00      1.89 o 
  -9   7   0       18.88       18.26      1.40 o 
  -8   7   0       56.77       57.14      2.42 o 
  -7   7   0        0.01       -0.46      0.48 o 
  -6   7   0        1.77        1.61      0.70 o 
  -5   7   0       41.06       34.16      1.18 o 
  -4   7   0       32.14       12.79      2.44 o 
  -3   7   0      373.07      388.54      7.38 o 
  -2   7   0        1.17        1.85      0.36 o 
  -1   7   0        7.27        8.66      0.47 o 
   0   7   0      243.01      241.64      3.01 o 
   1   7   0      455.55      468.57      5.47 o 
   2   7   0       17.25       14.11      0.68 o 
   3   7   0      277.04      244.13      4.21 o 
   4   7   0       27.35       27.65      1.84 o 
   5   7   0      108.46      114.76      3.24 o 
   6   7   0       21.21       23.70      1.74 o 
   7   7   0       60.02       61.27      3.25 o 
  -9   8   0       23.09       20.14      1.77 o 
  -8   8   0        6.30        6.97      1.19 o 
  -7   8   0        5.40        5.18      0.93 o 
  -6   8   0       80.80       93.48      2.14 o 
  -5   8   0       48.01       46.57      2.16 o 
  -4   8   0       64.11       53.66      1.67 o 
  -3   8   0        0.94        0.41      0.39 o 
  -2   8   0      127.92      122.77      2.28 o 
  -1   8   0      213.66      204.64      2.61 o 
   0   8   0      161.68      161.20      2.28 o 
   1   8   0       15.16       12.72      0.71 o 
   2   8   0       45.23       48.55      1.18 o 
   3   8   0      108.87       96.16      2.31 o 
   4   8   0      209.87      213.16      3.90 o 
   5   8   0       54.22       54.67      2.34 o 
   6   8   0       49.17       44.94      2.56 o 
  -9   9   0      132.28      122.52      4.59 o 
  -8   9   0       22.32       20.51      2.02 o 
  -7   9   0       56.07       59.58      3.09 o 
  -6   9   0       42.98       46.44      1.61 o 
  -5   9   0      280.43      239.33      4.54 o 
  -4   9   0      154.94      174.09      3.65 o 
  -3   9   0      301.95      300.08      4.46 o 
  -2   9   0      303.00      290.51      4.77 o 
  -1   9   0      136.19      139.61      2.23 o 
   0   9   0        5.29        4.59      0.58 o 
   1   9   0      424.00      411.36      5.70 o 
   2   9   0       39.22       30.37      1.41 o 
   3   9   0        0.73       -0.38      0.66 o 
   4   9   0       65.63       66.77      4.37 o 
   5   9   0        4.77        4.30      1.08 o 
   6   9   0       76.60       66.02      4.73 o 
  -9  10   0        1.54        2.23      1.16 o 
  -8  10   0        0.21       -0.48      0.91 o 
  -7  10   0      498.45      522.97      9.49 o 
  -6  10   0       26.82       29.86      1.45 o 
  -5  10   0        3.32        2.25      0.64 o 
  -4  10   0        1.03        0.08      0.53 o 
  -3  10   0       31.62       35.23      1.28 o 
  -2  10   0        5.17        4.50      0.63 o 
  -1  10   0       13.68       11.28      0.77 o 
   0  10   0      148.44      146.36      2.99 o 
   1  10   0        0.49       -0.17      0.47 o 
   2  10   0        9.61        9.93      1.10 o 
   3  10   0       15.68       13.70      1.32 o 
   4  10   0        0.04       -0.42      0.67 o 
   5  10   0      165.36      171.06      4.27 o 
  -9  11   0        5.87        5.36      1.51 o 
  -8  11   0      115.37      108.70      4.92 o 
  -7  11   0      128.00      127.06      3.46 o 
  -6  11   0        9.95       12.93      1.17 o 
  -5  11   0      239.39      221.67      4.68 o 
  -4  11   0       28.19       24.01      1.56 o 
  -3  11   0       17.25       16.87      1.08 o 
  -2  11   0       93.71       97.72      2.35 o 
  -1  11   0      520.07      534.36      7.48 o 
   0  11   0       13.01        9.98      1.29 o 
   1  11   0       24.35       22.67      1.29 o 
   2  11   0        6.88        6.38      1.20 o 
   3  11   0        3.06        1.74      0.92 o 
   4  11   0      157.93      155.43      4.85 o 
  -8  12   0      282.45      291.80      9.77 o 
  -7  12   0      254.33      262.63      6.06 o 
  -6  12   0       14.30       15.96      1.37 o 
  -5  12   0       13.24       13.89      1.41 o 
  -4  12   0       13.18       12.59      1.26 o 
  -3  12   0        0.30        0.23      0.60 o 
  -2  12   0      137.09      131.67      3.35 o 
  -1  12   0       20.49       18.36      1.10 o 
   0  12   0        2.72        1.15      0.66 o 
   1  12   0       43.83       46.31      2.22 o 
   2  12   0       80.52       82.50      4.40 o 
   3  12   0      131.87      137.80      5.67 o 
   4  12   0      147.39      157.90      6.37 o 
  -7  13   0       63.87       59.85      4.08 o 
  -6  13   0        0.20       -0.72      0.72 o 
  -5  13   0       13.31       16.96      3.08 o 
  -4  13   0       11.34        9.47      0.98 o 
  -3  13   0       37.97       38.33      1.74 o 
  -2  13   0       39.61       42.23      2.08 o 
  -1  13   0       80.57       80.54      5.20 o 
   0  13   0        0.13       -0.62      0.62 o 
   1  13   0        0.12       -0.29      0.66 o 
   2  13   0        4.36        4.10      1.48 o 
   3  13   0        0.12        0.64      1.39 o 
  -7  14   0       19.45       22.70      3.15 o 
  -6  14   0        0.02       -1.12      1.12 o 
  -5  14   0       24.66       26.97      1.96 o 
  -4  14   0       31.86       30.20      1.68 o 
  -3  14   0        0.01       -1.01      1.01 o 
  -2  14   0       43.52       47.50      2.62 o 
  -1  14   0       10.14        7.81      1.34 o 
   0  14   0       49.38       53.26      1.93 o 
   1  14   0        0.78        0.18      1.19 o 
  -5  15   0        5.34        4.99      1.99 o 
  -4  15   0        5.22        7.89      1.80 o 
  -3  15   0        4.43        3.82      1.44 o 
  -2  15   0       84.65       85.69      4.30 o 
  -1  15   0       12.43        9.73      1.82 o 
   0 -15   1        3.90        2.24      1.33 o 
   1 -15   1        6.18        4.86      1.57 o 
   2 -15   1       32.42       35.43      2.82 o 
   3 -15   1       34.03       29.73      1.98 o 
   4 -15   1      178.24      182.25      4.50 o 
   5 -15   1       18.70       18.81      3.10 o 
  -2 -14   1        7.01        6.27      1.70 o 
  -1 -14   1        6.50        6.09      1.51 o 
   0 -14   1       42.79       49.13      2.86 o 
   1 -14   1        3.97        3.07      1.07 o 
   2 -14   1       39.89       36.60      2.27 o 
   3 -14   1       59.77       67.15      2.53 o 
   4 -14   1      156.84      164.91      3.64 o 
   5 -14   1        5.92        3.70      1.34 o 
   6 -14   1        1.83        0.54      1.22 o 
   7 -14   1        0.62        0.63      1.42 o 
  -3 -13   1        7.36        8.35      1.90 o 
  -2 -13   1       11.70       10.54      1.53 o 
  -1 -13   1       14.42       13.11      1.27 o 
   0 -13   1       44.26       47.95      1.84 o 
   1 -13   1       10.87       11.44      1.41 o 
   2 -13   1      240.75      249.16      5.19 o 
   3 -13   1        5.92        3.59      0.75 o 
   4 -13   1        5.29        6.02      1.00 o 
   5 -13   1        0.88        0.99      0.95 o 
   6 -13   1       62.86       64.37      2.46 o 
   7 -13   1       76.08       67.34      4.27 o 
   8 -13   1       28.28       34.55      3.36 o 
  -4 -12   1        0.05       -1.36      1.36 o 
  -3 -12   1        4.01        2.04      1.74 o 
  -2 -12   1       15.09       12.77      1.74 o 
  -1 -12   1       19.56       16.38      1.17 o 
   0 -12   1        8.68        7.08      0.84 o 
   1 -12   1       36.78       36.09      4.41 o 
   2 -12   1        1.10        1.82      0.62 o 
   3 -12   1      134.96      140.07      2.98 o 
   4 -12   1        1.05       -0.42      0.58 o 
   5 -12   1       19.11       17.55      1.40 o 
   6 -12   1        2.24        2.39      0.80 o 
   7 -12   1       63.94       61.69      2.44 o 
   8 -12   1       74.61       66.80      4.06 o 
  -5 -11   1       17.64       11.97      2.19 o 
  -4 -11   1       19.64       18.98      1.66 o 
  -3 -11   1       16.93       16.97      1.50 o 
  -2 -11   1        2.64        2.34      0.83 o 
  -1 -11   1       36.25       33.79      1.43 o 
   0 -11   1        0.67        0.43      0.54 o 
   1 -11   1      645.34      654.10      8.44 o 
   2 -11   1      363.24      354.67      5.45 o 
   3 -11   1      198.54      203.23      6.55 o 
   4 -11   1       42.34       46.68      1.90 o 
   5 -11   1       13.44       13.74      1.20 o 
   6 -11   1       16.23       16.84      1.57 o 
   7 -11   1       31.19       35.18      1.53 o 
   8 -11   1       88.12       90.61      4.43 o 
   9 -11   1        7.00        6.59      1.63 o 
  -5 -10   1       11.27        9.91      1.18 o 
  -4 -10   1       12.29       13.98      1.22 o 
  -3 -10   1       25.97       25.70      1.97 o 
  -2 -10   1       62.18       65.43      2.32 o 
  -1 -10   1       18.72       12.55      0.87 o 
   0 -10   1       37.27       34.19      1.33 o 
   1 -10   1      322.99      317.84      4.16 o 
   2 -10   1        0.82        1.06      0.54 o 
   3 -10   1       33.54       31.52      1.18 o 
   4 -10   1       10.93       13.08      1.19 o 
   5 -10   1      114.06       99.65      2.66 o 
   6 -10   1        6.01        2.87      0.65 o 
   7 -10   1       10.67       11.36      0.84 o 
   8 -10   1        0.60        0.40      0.90 o 
   9 -10   1       50.14       54.43      3.05 o 
  -6  -9   1        1.75        0.50      1.61 o 
  -5  -9   1      493.65      501.34      9.16 o 
  -4  -9   1       92.79       92.86      3.04 o 
  -3  -9   1       38.61       36.55      1.61 o 
  -2  -9   1       21.72       23.67      0.93 o 
  -1  -9   1       10.28       11.11      0.79 o 
   0  -9   1        4.07        3.12      0.62 o 
   1  -9   1      429.54      439.17      5.26 o 
   2  -9   1      996.45      989.23     12.18 o 
   3  -9   1      257.73      231.13      4.44 o 
   4  -9   1       87.17       89.58      2.38 o 
   5  -9   1      310.54      303.93      5.38 o 
   6  -9   1        0.61        0.42      0.46 o 
   7  -9   1       21.18       21.07      1.68 o 
   8  -9   1       18.37       18.35      1.87 o 
   9  -9   1        2.07        1.67      1.01 o 
  -7  -8   1       19.11       18.70      2.91 o 
  -6  -8   1        1.95        1.85      0.88 o 
  -5  -8   1       49.81       49.96      2.98 o 
  -4  -8   1       96.04       98.16      2.41 o 
  -3  -8   1        7.75        8.53      0.83 o 
  -2  -8   1      154.14      142.22      2.81 o 
  -1  -8   1      116.22      128.31      2.25 o 
   0  -8   1       12.75        9.05      0.55 o 
   1  -8   1       57.97       48.42      1.04 o 
   2  -8   1      255.97      246.64      3.71 o 
   3  -8   1       17.18       23.32      1.14 o 
   4  -8   1      908.56      900.02     13.05 o 
   5  -8   1        1.55        0.00      0.37 o 
   6  -8   1       63.11       57.55      1.55 o 
   7  -8   1      112.09      118.69      3.45 o 
   8  -8   1        1.44        1.21      0.75 o 
   9  -8   1       59.92       67.49      2.85 o 
  10  -8   1       27.95       32.05      1.89 o 
  -7  -7   1       11.58       14.80      1.93 o 
  -6  -7   1        1.01        1.28      0.75 o 
  -5  -7   1      411.85      394.42      7.22 o 
  -4  -7   1        1.38        0.60      0.70 o 
  -3  -7   1        1.34        1.19      0.48 o 
  -2  -7   1       19.94       16.47      0.69 o 
  -1  -7   1      366.32      371.53      5.26 o 
   0  -7   1      161.83      159.43      2.38 o 
   1  -7   1       84.87       91.47      1.92 o 
   2  -7   1       34.99       36.27      0.93 o 
   3  -7   1      941.59      955.75     13.57 o 
   4  -7   1      470.71      473.44     13.51 o 
   5  -7   1      200.14      182.29      3.19 o 
   6  -7   1        7.59        3.39      0.68 o 
   7  -7   1        4.57        7.05      0.85 o 
   8  -7   1      143.68      146.53      4.68 o 
   9  -7   1       11.82       14.26      1.26 o 
  -8  -6   1        7.32        7.17      1.96 o 
  -7  -6   1        5.94        7.75      1.05 o 
  -6  -6   1      123.18      134.37      3.48 o 
  -5  -6   1       30.07       29.98      1.65 o 
  -4  -6   1      411.92      388.81      6.75 o 
  -3  -6   1       22.73       26.51      1.07 o 
  -2  -6   1       81.21       86.08      1.43 o 
  -1  -6   1     1519.11     1636.73     15.36 o 
   0  -6   1      293.03      314.02      3.46 o 
   1  -6   1      174.95      152.73      1.90 o 
   2  -6   1       14.94       18.72      0.73 o 
   3  -6   1        1.68        5.32      0.45 o 
   4  -6   1       23.30       23.36      0.92 o 
   5  -6   1      689.55      699.70      7.73 o 
   6  -6   1       67.69       67.20      2.03 o 
   7  -6   1       45.99       47.79      1.64 o 
   8  -6   1      150.08      153.37      7.08 o 
  -8  -5   1        0.20        0.05      0.59 o 
  -7  -5   1       18.40       15.16      1.26 o 
  -6  -5   1       96.07      103.40      2.81 o 
  -5  -5   1      185.64      191.43      5.70 o 
  -4  -5   1       85.65       93.63      2.45 o 
  -3  -5   1      408.91      401.59      5.42 o 
  -2  -5   1       99.96       85.66      1.54 o 
  -1  -5   1      915.18      975.13      9.33 o 
   0  -5   1      179.02      164.63      2.37 o 
   1  -5   1      335.84      375.72      4.27 o 
   2  -5   1      301.40      278.67      3.80 o 
   3  -5   1      488.76      469.95      6.84 o 
   4  -5   1       49.15       46.27      1.19 o 
   5  -5   1       16.05       25.55      0.77 o 
   6  -5   1        2.43        5.42      1.38 o 
   7  -5   1       44.40       39.32      3.22 o 
   8  -5   1      213.48      192.31      7.99 o 
  -8  -4   1        6.48        4.88      1.20 o 
  -7  -4   1        1.82        0.52      0.56 o 
  -6  -4   1       57.27       56.46      1.88 o 
  -5  -4   1      102.65       98.29      2.47 o 
  -4  -4   1       81.76       90.96      2.26 o 
  -3  -4   1       41.96       53.32      1.92 o 
  -2  -4   1      370.58      414.04      5.50 o 
  -1  -4   1      193.61      218.49      2.42 o 
   0  -4   1       78.50       59.79      1.08 o 
   1  -4   1       32.21       24.63      1.01 o 
   2  -4   1      863.52      913.45     12.93 o 
   3  -4   1      924.26     1112.11     12.93 o 
   4  -4   1       28.18       44.45      2.56 o 
   5  -4   1      181.16      177.51      6.44 o 
   6  -4   1       21.31       21.73      2.51 o 
   7  -4   1       67.51       56.18      3.80 o 
   8  -4   1       37.00       35.49      3.66 o 
  -9  -3   1       12.17        7.59      1.78 o 
  -8  -3   1        0.10        0.21      0.85 o 
  -7  -3   1       46.30       43.39      1.48 o 
  -6  -3   1      126.22      120.65      4.23 o 
  -5  -3   1        1.80        2.02      0.53 o 
  -3  -3   1      217.11      200.88      3.01 o 
  -2  -3   1      279.31      279.43      4.70 o 
  -1  -3   1      337.51      329.26      4.98 o 
   0  -3   1      651.76      665.73     11.23 o 
   1  -3   1     3125.53     3041.61     39.99 o 
   2  -3   1     5350.14     5480.70     89.39 o 
   3  -3   1     1091.47     1127.22     15.08 o 
   4  -3   1      826.69      851.26     21.72 o 
   5  -3   1        0.87        1.01      0.86 o 
   6  -3   1       54.21       55.14      3.45 o 
   7  -3   1      892.59      900.02     24.49 o 
   8  -3   1        5.69        6.14      3.14 o 
  -9  -2   1        3.06        2.01      1.20 o 
  -8  -2   1       74.49       75.41      2.89 o 
  -7  -2   1        7.30        7.15      1.79 o 
  -6  -2   1        0.14        0.09      0.36 o 
  -5  -2   1      715.61      682.60     12.00 o 
  -4  -2   1     1239.86     1229.29     14.51 o 
  -3  -2   1       23.27       23.36      0.81 o 
  -2  -2   1       28.08       30.40      0.91 o 
  -1  -2   1        6.48        5.95      0.41 o 
   0  -2   1      262.37      241.86      3.59 o 
   1  -2   1       54.71       56.17      1.08 o 
   2  -2   1      633.38      637.67      8.62 o 
   3  -2   1      790.23      848.54     21.13 o 
   4  -2   1      709.25      747.40     19.36 o 
   5  -2   1      284.49      298.38      9.34 o 
   6  -2   1       17.26       19.90      2.35 o 
   7  -2   1      338.81      320.67      8.31 o 
   8  -2   1      173.96      168.40      3.97 o 
   9  -2   1       11.01       10.14      1.20 o 
  10  -2   1       53.67       54.58      2.54 o 
  -9  -1   1        1.46        0.52      0.94 o 
  -8  -1   1       56.01       56.91      2.33 o 
  -7  -1   1        6.10        5.46      1.14 o 
  -6  -1   1      393.63      381.57      7.51 o 
  -5  -1   1       59.35       56.22      1.10 o 
  -4  -1   1      262.09      267.39      4.54 o 
  -3  -1   1      306.25      286.56      3.65 o 
  -2  -1   1        8.38       11.41      0.60 o 
  -1  -1   1      623.08      614.55      8.29 o 
   0  -1   1     1191.50     1135.87     14.94 o 
   1  -1   1       14.35       11.30      0.49 o 
   2  -1   1      150.05      146.54      2.16 o 
   3  -1   1      126.67      114.33      4.07 o 
   4  -1   1      387.78      407.71     11.45 o 
   5  -1   1       79.26       89.88      4.16 o 
   6  -1   1       84.55       84.59      1.96 o 
   7  -1   1      661.83      657.98     12.05 o 
   8  -1   1       77.29       76.23      2.51 o 
   9  -1   1      151.15      154.26      4.45 o 
  -9   0   1        3.17        2.62      1.00 o 
  -8   0   1       88.73       90.49      2.81 o 
  -7   0   1      589.99      572.68     10.65 o 
  -6   0   1        6.34        6.07      0.68 o 
  -5   0   1       14.58       13.41      0.76 o 
  -4   0   1     1291.79     1375.85     23.68 o 
  -3   0   1        8.80       13.49      0.95 o 
  -2   0   1      723.72      789.85     10.54 o 
  -1   0   1     1371.96     1368.50     22.15 o 
   0   0   1      249.96      253.75      3.47 o 
   2   0   1      267.09      280.28      6.77 o 
   3   0   1       98.72       98.00      1.34 o 
   4   0   1      346.28      380.71      4.33 o 
   5   0   1      554.72      548.16      8.31 o 
   6   0   1      920.79      919.83     16.17 o 
   7   0   1      258.46      251.68      4.38 o 
   8   0   1        5.39        5.87      0.97 o 
   9   0   1        3.71        4.12      1.55 o 
 -10   1   1       22.85       22.61      1.85 o 
  -9   1   1        5.68        3.24      0.92 o 
  -8   1   1        9.90        8.21      1.00 o 
  -7   1   1      158.31      157.66      3.56 o 
  -6   1   1      717.58      714.21     13.59 o 
  -5   1   1       98.30       95.48      2.84 o 
  -4   1   1      419.49      434.13     11.68 o 
  -3   1   1     1530.69     1685.41     39.98 o 
  -2   1   1      682.15      718.02      9.57 o 
  -1   1   1     3181.54     3277.92     52.98 o 
   0   1   1      408.74      434.67      5.97 o 
   1   1   1        6.19        4.82      0.66 o 
   2   1   1       24.85       14.23      0.90 o 
   3   1   1      525.25      548.01      6.71 o 
   4   1   1       56.71       63.44      1.48 o 
   5   1   1     1292.66     1325.90     15.61 o 
   6   1   1       32.94       36.56      0.81 o 
   7   1   1        4.33        4.85      0.90 o 
   8   1   1      259.66      261.39      6.25 o 
   9   1   1      114.52      113.91      3.81 o 
 -10   2   1      196.07      197.61      5.62 o 
  -9   2   1      115.95      116.57      3.59 o 
  -7   2   1       68.50       67.94      2.75 o 
  -6   2   1      254.11      276.17      8.89 o 
  -5   2   1      271.80      297.75      8.96 o 
  -4   2   1       94.04      108.12      3.99 o 
  -3   2   1     1924.81     2189.36     51.61 o 
  -2   2   1       61.88       72.21      1.60 o 
  -1   2   1      704.62      724.83      9.82 o 
   0   2   1     6531.41     6400.74     85.44 o 
   1   2   1     2521.45     2691.54     55.66 o 
   2   2   1      518.04      577.78      6.32 o 
   5   2   1        9.43       11.66      0.85 o 
   6   2   1       10.27        9.71      1.00 o 
   7   2   1        0.14        0.15      0.45 o 
   8   2   1       10.16       13.82      1.53 o 
   9   2   1       23.99       24.75      2.09 o 
  -7   3   1       32.22       35.28      2.85 o 
  -6   3   1      270.17      250.62      8.28 o 
  -5   3   1      128.11      146.16      5.34 o 
  -4   3   1       10.84       17.27      1.65 o 
  -3   3   1     1505.41     1579.84     20.55 o 
  -2   3   1      494.13      511.01      8.84 o 
  -1   3   1      479.87      516.38     10.09 o 
   0   3   1      277.91      294.48      4.94 o 
   1   3   1      447.32      510.21      7.33 o 
   2   3   1      185.63      169.76      2.64 o 
   3   3   1       41.40       29.99      2.11 o 
   4   3   1      326.64      284.09     39.42 o 
   5   3   1      451.07      447.12      7.18 o 
   6   3   1       91.30       87.98      2.34 o 
   7   3   1       65.68       70.75      2.07 o 
   8   3   1        2.74        3.48      1.06 o 
   9   3   1       66.16       69.19      4.14 o 
  -7   4   1       61.62       53.47      3.43 o 
  -6   4   1      816.03      796.83     21.18 o 
  -5   4   1       24.18       20.59      2.06 o 
  -4   4   1      223.22      238.63      4.07 o 
  -3   4   1      241.52      256.74      3.40 o 
  -2   4   1     1689.21     1724.73     26.32 o 
   0   4   1        3.84        4.01      0.31 o 
   1   4   1      858.82      897.08      8.57 o 
   2   4   1      310.19      326.30      4.29 o 
   3   4   1       82.84       84.24      1.72 o 
   4   4   1      135.18      141.50      3.08 o 
   5   4   1        1.97        1.28      0.50 o 
   6   4   1       21.26       19.39      1.31 o 
   7   4   1      143.24      142.65      3.42 o 
   8   4   1       13.07       12.08      0.98 o 
  -7   5   1       15.21       12.25      2.00 o 
  -6   5   1        4.28        9.79      0.75 o 
  -5   5   1       78.59       82.88      2.18 o 
  -4   5   1      175.44      196.52      3.29 o 
  -3   5   1       15.31       10.06      0.90 o 
  -2   5   1     1638.55     1876.31     19.48 o 
  -1   5   1      419.48      427.95      4.36 o 
   0   5   1       33.78       38.15      0.87 o 
   1   5   1        0.13        1.60      0.62 o 
   2   5   1        0.77        0.63      0.19 o 
   3   5   1      130.97      119.47      2.27 o 
   4   5   1       53.96       52.72      1.84 o 
   5   5   1       37.90       37.31      1.64 o 
   6   5   1       28.88       25.83      1.62 o 
   7   5   1       24.56       24.69      1.63 o 
   8   5   1        0.42        1.39      1.30 o 
  -8   6   1        3.21        3.02      0.73 o 
  -7   6   1      109.20      108.85      3.46 o 
  -6   6   1      177.27      160.08      5.39 o 
  -5   6   1      272.24      263.66      3.66 o 
  -4   6   1        3.52        0.29      0.34 o 
  -3   6   1       41.68       48.69      1.21 o 
  -2   6   1     1724.90     1780.65     18.34 o 
  -1   6   1      517.31      483.48      4.97 o 
   0   6   1      293.54      324.52      3.78 o 
   1   6   1        0.02        0.12      0.29 o 
   2   6   1       79.37       87.35      1.60 o 
   3   6   1      216.30      175.38      3.08 o 
   4   6   1       11.46       15.56      1.66 o 
   5   6   1        1.27        1.40      0.66 o 
   6   6   1        0.83        0.30      0.90 o 
   7   6   1       18.54       25.46      2.32 o 
  -9   7   1        7.12        4.98      0.96 o 
  -8   7   1       56.63       63.72      2.69 o 
  -7   7   1       61.61       59.70      2.62 o 
  -6   7   1        2.47        2.06      0.37 o 
  -5   7   1      241.71      229.53      4.06 o 
  -4   7   1      799.03      760.25     11.07 o 
  -3   7   1       47.07       48.21      2.42 o 
  -2   7   1      101.52      102.32      1.93 o 
  -1   7   1        1.17        0.85      0.27 o 
   0   7   1      172.07      167.06      2.66 o 
   1   7   1        0.69        0.71      0.32 o 
   2   7   1      268.45      274.45      3.58 o 
   3   7   1        8.32       11.22      0.90 o 
   4   7   1        0.13        0.32      0.51 o 
   5   7   1       30.63       29.12      1.86 o 
   6   7   1       10.94       12.58      1.39 o 
   7   7   1        3.30        3.05      1.74 o 
  -9   8   1       49.40       51.27      2.61 o 
  -8   8   1       51.68       50.81      2.65 o 
  -7   8   1      301.94      315.90      8.89 o 
  -6   8   1      166.62      169.16      3.44 o 
  -5   8   1      196.69      166.56      3.37 o 
  -4   8   1      158.59      142.87      3.08 o 
  -3   8   1      331.19      316.83      4.51 o 
  -2   8   1      463.45      457.83      6.17 o 
  -1   8   1      157.06      156.85      3.06 o 
   0   8   1      143.83      137.08      2.25 o 
   1   8   1       41.77       44.25      1.35 o 
   2   8   1       17.27       26.84      0.93 o 
   3   8   1       67.09       63.06      2.09 o 
   4   8   1        0.76        0.34      0.59 o 
   5   8   1       10.42       12.24      1.35 o 
   6   8   1      207.80      202.47      4.99 o 
  -9   9   1        6.02        8.83      1.51 o 
  -8   9   1       13.21       16.11      1.85 o 
  -7   9   1        0.32        1.17      0.92 o 
  -6   9   1        8.48        8.23      0.83 o 
  -5   9   1       14.29       10.56      0.94 o 
  -4   9   1        0.48        0.71      0.49 o 
  -3   9   1      444.26      420.38      5.87 o 
  -2   9   1       38.21       35.70      1.25 o 
  -1   9   1        7.79        9.53      0.65 o 
   0   9   1      550.55      565.18      7.41 o 
   1   9   1        0.89        0.17      0.43 o 
   2   9   1        0.17        0.36      0.51 o 
   3   9   1        1.32        0.67      1.15 o 
   4   9   1       56.97       63.34      2.18 o 
   5   9   1      164.40      169.09      3.71 o 
   6   9   1       17.70       17.45      2.92 o 
  -9  10   1        1.34        0.79      1.01 o 
  -8  10   1       72.76       71.05      3.74 o 
  -7  10   1       78.87       73.53      2.29 o 
  -6  10   1       91.55       95.00      2.59 o 
  -5  10   1       75.60       71.97      2.24 o 
  -4  10   1       81.53       79.06      2.41 o 
  -3  10   1      151.92      145.49      2.82 o 
  -2  10   1      605.27      601.36      8.15 o 
  -1  10   1      411.74      411.24      5.70 o 
   0  10   1       75.28       87.51      2.64 o 
   1  10   1       13.34       11.43      0.93 o 
   2  10   1        6.08        6.18      0.98 o 
   3  10   1       33.07       33.24      2.90 o 
   4  10   1        3.21        1.10      0.77 o 
   5  10   1       12.97       13.75      1.77 o 
  -8  11   1        0.65        1.19      1.18 o 
  -7  11   1        6.27        3.02      1.02 o 
  -6  11   1       15.61       13.24      1.63 o 
  -5  11   1       12.26        8.47      1.01 o 
  -4  11   1       22.00       15.87      1.32 o 
  -3  11   1        0.05       -0.10      0.44 o 
  -2  11   1       94.75       95.10      2.33 o 
  -1  11   1       50.48       54.78      1.55 o 
   0  11   1       72.85       71.15      2.04 o 
   1  11   1       49.40       48.39      1.68 o 
   2  11   1        1.08        0.06      1.35 o 
   3  11   1        4.21        3.75      1.01 o 
   4  11   1       77.07       87.01      3.58 o 
  -8  12   1        4.91        3.70      1.55 o 
  -7  12   1       55.84       60.86      2.54 o 
  -6  12   1       35.11       36.25      2.23 o 
  -5  12   1        0.00       -0.54      0.62 o 
  -4  12   1       25.85       26.01      1.74 o 
  -3  12   1       23.54       22.62      1.34 o 
  -2  12   1      258.99      271.30      5.42 o 
  -1  12   1      259.09      247.26      7.67 o 
   0  12   1      106.49      110.60      2.71 o 
   1  12   1        0.63        0.34      0.64 o 
   2  12   1        9.89        9.71      1.47 o 
   3  12   1       67.96       80.50      4.28 o 
  -7  13   1        3.26        3.59      1.59 o 
  -6  13   1        8.17        7.24      2.87 o 
  -5  13   1       41.95       40.75      2.18 o 
  -4  13   1        0.25        0.90      0.61 o 
  -3  13   1      118.73      123.24      2.96 o 
  -2  13   1       47.27       47.51      2.14 o 
  -1  13   1       59.76       59.19      4.15 o 
   0  13   1        0.52        0.40      0.68 o 
   1  13   1        0.56       -0.65      0.94 o 
   2  13   1       14.64       13.31      2.03 o 
  -6  14   1       39.04       34.24      3.79 o 
  -5  14   1       40.67       45.57      4.30 o 
  -4  14   1       14.26       15.03      1.52 o 
  -3  14   1        9.00        8.67      1.18 o 
  -2  14   1       45.53       53.55      3.09 o 
  -1  14   1       54.30       52.77      2.64 o 
   0  14   1        3.35        1.59      1.23 o 
   1  14   1       12.56       12.90      1.88 o 
  -4  15   1       12.00       11.02      2.04 o 
  -3  15   1       15.49       14.75      2.21 o 
  -2  15   1        3.81        3.32      1.43 o 
  -1  15   1        0.36        2.81      1.38 o 
   2 -16   2       21.41       20.52      2.40 o 
   3 -16   2       20.89       22.05      2.62 o 
   0 -15   2        0.52        0.25      1.19 o 
   1 -15   2       96.34       96.13      4.44 o 
   2 -15   2        6.21        6.78      1.32 o 
   3 -15   2        2.86        2.04      0.93 o 
   4 -15   2        6.00        5.51      0.95 o 
   5 -15   2        4.77        2.31      1.71 o 
   6 -15   2        0.68       -1.10      1.36 o 
  -2 -14   2       82.51       85.15      4.20 o 
  -1 -14   2        5.40        7.78      1.61 o 
   0 -14   2       18.13       17.71      1.26 o 
   1 -14   2        9.36        9.88      3.07 o 
   2 -14   2        0.87        0.34      0.75 o 
   3 -14   2      555.67      571.64      9.69 o 
   4 -14   2       37.16       31.80      1.68 o 
   5 -14   2        9.32        8.69      1.92 o 
   6 -14   2        8.54        8.77      2.88 o 
   7 -14   2       17.94       16.96      2.65 o 
  -3 -13   2       34.32       35.59      3.11 o 
  -2 -13   2       35.76       34.47      2.51 o 
  -1 -13   2        7.18        5.93      0.87 o 
   0 -13   2       10.26        9.24      0.97 o 
   1 -13   2       11.22        6.57      1.18 o 
   2 -13   2       74.12       72.00      3.45 o 
   3 -13   2        0.92        0.57      0.62 o 
   4 -13   2      125.66      135.23      3.73 o 
   5 -13   2       23.32       18.35      1.54 o 
   6 -13   2       20.75       21.67      1.65 o 
   7 -13   2        5.90        6.62      1.02 o 
   8 -13   2       54.40       58.81      3.98 o 
  -4 -12   2       82.77       85.50      3.57 o 
  -3 -12   2       20.08       21.51      1.79 o 
  -2 -12   2       31.55       33.54      2.17 o 
  -1 -12   2        0.01       -0.53      0.53 o 
   0 -12   2        0.26       -0.51      0.51 o 
   1 -12   2        0.01       -0.56      0.56 o 
   2 -12   2       35.27       35.84      2.75 o 
   3 -12   2       98.22      103.85      3.76 o 
   4 -12   2        0.00       -0.34      0.57 o 
   5 -12   2        9.79        8.93      1.08 o 
   6 -12   2        0.31       -0.57      0.57 o 
   7 -12   2       12.72       11.27      1.12 o 
   8 -12   2      134.90      141.68      6.02 o 
  -5 -11   2        8.78        7.40      1.42 o 
  -4 -11   2        3.15        2.27      0.95 o 
  -3 -11   2        2.52        1.31      0.82 o 
  -2 -11   2      156.05      146.95      3.66 o 
  -1 -11   2       17.87       19.43      1.17 o 
   0 -11   2      147.99      137.38      2.90 o 
   1 -11   2        1.89        2.00      0.71 o 
   2 -11   2        9.49       10.18      1.34 o 
   3 -11   2       47.83       45.26      2.81 o 
   4 -11   2        5.85        6.11      0.88 o 
   5 -11   2      173.17      180.89      4.04 o 
   6 -11   2        0.64        1.21      1.05 o 
   7 -11   2       16.41       13.45      1.43 o 
   8 -11   2      248.21      284.89      9.10 o 
   9 -11   2       55.33       64.15      3.61 o 
  -6 -10   2       10.68        9.97      2.52 o 
  -5 -10   2      224.82      216.93      4.34 o 
  -4 -10   2        0.26        0.11      0.68 o 
  -3 -10   2      172.70      177.50      3.57 o 
  -2 -10   2       85.25       81.79      3.28 o 
  -1 -10   2        0.47        0.82      0.46 o 
   0 -10   2        2.76        2.26      0.51 o 
   1 -10   2        5.18        5.13      0.55 o 
   2 -10   2      735.73      705.49      9.17 o 
   3 -10   2       96.82       93.70      2.35 o 
   4 -10   2       34.52       34.56      1.52 o 
   5 -10   2       44.62       48.12      1.77 o 
   6 -10   2      240.58      230.94      4.49 o 
   7 -10   2       19.52       22.10      1.83 o 
   8 -10   2       10.22       11.06      1.45 o 
   9 -10   2        1.53        1.36      1.09 o 
  -6  -9   2       21.00       21.41      2.29 o 
  -5  -9   2      117.45      124.31      3.68 o 
  -4  -9   2        2.07        4.48      0.77 o 
  -3  -9   2       88.38       91.85      2.31 o 
  -2  -9   2      289.55      259.43      4.75 o 
  -1  -9   2       63.68       62.43      1.57 o 
   0  -9   2        1.71        1.61      0.40 o 
   1  -9   2      918.46      930.25     10.06 o 
   2  -9   2      143.53      147.36      2.67 o 
   3  -9   2       92.11       91.78      1.95 o 
   4  -9   2        0.03       -0.44      0.57 o 
   5  -9   2        1.59        1.27      0.50 o 
   6  -9   2        5.46        4.56      0.65 o 
   7  -9   2       48.15       47.99      2.22 o 
   8  -9   2      159.40      178.97      4.79 o 
   9  -9   2        1.13        0.79      0.96 o 
  -7  -8   2        4.00        4.04      1.79 o 
  -6  -8   2        3.92        3.47      1.00 o 
  -5  -8   2      247.39      255.00      5.45 o 
  -4  -8   2        7.80        7.44      0.86 o 
  -3  -8   2       51.56       45.20      1.53 o 
  -2  -8   2       45.58       51.35      1.46 o 
  -1  -8   2       20.41       21.11      0.89 o 
   0  -8   2      356.75      354.99      6.07 o 
   1  -8   2      188.63      192.57      2.45 o 
   2  -8   2      139.31      131.40      2.35 o 
   3  -8   2      610.18      575.53      8.82 o 
   4  -8   2      884.90      860.81     12.51 o 
   5  -8   2        8.71       15.94      1.00 o 
   6  -8   2      409.59      374.38      4.99 o 
   7  -8   2       19.77       18.42      1.43 o 
   8  -8   2       13.14       14.07      1.29 o 
   9  -8   2        0.16        0.39      0.75 o 
  -7  -7   2       35.40       33.50      1.99 o 
  -6  -7   2       36.08       36.92      1.97 o 
  -5  -7   2      116.51      116.60      3.21 o 
  -4  -7   2       53.21       53.06      2.02 o 
  -3  -7   2      112.99      115.34      2.36 o 
  -2  -7   2       50.44       45.86      1.60 o 
  -1  -7   2        0.73        1.66      0.44 o 
   0  -7   2      280.50      291.26      3.87 o 
   1  -7   2       20.02       14.69      0.57 o 
   2  -7   2      127.03      113.86      1.82 o 
   3  -7   2       17.83       16.69      1.10 o 
   4  -7   2       87.93       94.47      4.35 o 
   5  -7   2      238.84      219.06      3.24 o 
   6  -7   2       38.71       41.91      1.73 o 
   7  -7   2       78.61       78.82      5.30 o 
   8  -7   2        2.65        2.53      0.70 o 
   9  -7   2       10.37       11.42      1.15 o 
  -8  -6   2       75.68       71.20      4.45 o 
  -7  -6   2        2.24        0.79      0.71 o 
  -6  -6   2      102.84      104.26      3.27 o 
  -5  -6   2        0.04        0.03      0.56 o 
  -4  -6   2      122.04      118.87      5.25 o 
  -3  -6   2        6.59        6.23      0.73 o 
  -2  -6   2        4.62        3.36      0.43 o 
  -1  -6   2        0.01        0.35      0.33 o 
   0  -6   2      131.54      131.02      1.75 o 
   1  -6   2        0.45        0.35      0.32 o 
   2  -6   2      232.78      251.85      3.64 o 
   3  -6   2      444.63      462.81     13.33 o 
   4  -6   2       81.40       78.69      3.10 o 
   5  -6   2      201.37      174.54      2.51 o 
   6  -6   2      373.82      380.91      9.75 o 
   7  -6   2       54.70       53.38      2.25 o 
   8  -6   2        1.56        1.61      0.70 o 
  -8  -5   2       65.26       62.42      2.25 o 
  -7  -5   2        3.97        2.61      0.83 o 
  -6  -5   2       43.92       41.33      2.09 o 
  -5  -5   2       72.09       69.35      2.33 o 
  -4  -5   2       46.41       47.04      1.77 o 
  -3  -5   2      224.06      231.46      5.02 o 
  -2  -5   2      259.52      235.25      3.09 o 
  -1  -5   2     1340.99     1377.90     12.89 o 
   0  -5   2      226.97      236.64      2.96 o 
   1  -5   2     2047.27     2072.77     27.40 o 
   2  -5   2      252.12      276.87      3.78 o 
   3  -5   2      543.64      599.69     20.83 o 
   4  -5   2      292.95      293.57      3.85 o 
   5  -5   2       11.04        9.51      0.67 o 
   6  -5   2        1.53       -0.10      0.85 o 
   7  -5   2        0.73        0.43      1.12 o 
   8  -5   2        1.77        3.21      1.65 o 
   9  -5   2       10.74       13.01      2.75 o 
  -8  -4   2        8.30        8.90      1.78 o 
  -7  -4   2      113.57      113.47      3.79 o 
  -6  -4   2        0.10       -0.45      0.45 o 
  -5  -4   2        8.64       12.48      0.98 o 
  -4  -4   2      574.83      513.54      7.92 o 
  -3  -4   2       89.07       97.47      2.87 o 
  -2  -4   2        4.22        3.85      0.43 o 
  -1  -4   2       11.30        7.57      0.35 o 
   0  -4   2     3073.07     3087.96     30.57 o 
   1  -4   2      481.83      482.74     18.66 o 
   2  -4   2     1243.73     1362.29     18.38 o 
   3  -4   2       20.68       19.28      0.56 o 
   4  -4   2       20.74       25.12      0.61 o 
   5  -4   2       78.47       60.73      3.44 o 
   6  -4   2       78.90       85.51      4.53 o 
   7  -4   2        9.92       10.21      2.06 o 
   8  -4   2       82.91       74.20      4.77 o 
   9  -4   2        7.77        7.79      1.60 o 
  -9  -3   2       37.21       42.56      3.11 o 
  -8  -3   2      136.96      128.91      5.25 o 
  -7  -3   2       80.56       76.12      2.21 o 
  -6  -3   2      165.47      166.32      3.33 o 
  -5  -3   2      391.05      370.97      5.98 o 
  -4  -3   2        8.48       11.08      1.03 o 
  -3  -3   2      274.81      309.46      4.23 o 
  -2  -3   2      253.13      240.37      3.34 o 
  -1  -3   2      783.06      789.20     12.39 o 
   0  -3   2      140.22      146.19      2.47 o 
   1  -3   2        6.73        2.32      0.42 o 
   3  -3   2      502.24      526.35      6.26 o 
   4  -3   2      165.85      151.12      5.48 o 
   5  -3   2       15.22       13.39      1.90 o 
   6  -3   2        0.77       -0.51      0.84 o 
   7  -3   2      305.34      309.69     10.75 o 
   8  -3   2        3.81        5.39      1.27 o 
   9  -3   2        3.09        2.51      0.68 o 
  10  -3   2        0.00        0.59      0.77 o 
  -9  -2   2      167.33      172.53      6.24 o 
  -8  -2   2        0.22       -0.82      0.82 o 
  -7  -2   2        3.43        3.02      0.81 o 
  -6  -2   2      233.38      230.76      3.98 o 
  -5  -2   2      580.98      563.96      8.27 o 
  -4  -2   2       14.02       10.78      0.86 o 
  -3  -2   2        0.60        1.94      0.32 o 
  -2  -2   2       35.19       40.26      1.04 o 
  -1  -2   2        0.33        1.79      1.54 o 
   0  -2   2       16.77       17.11      0.57 o 
   1  -2   2    16118.43    15449.20    245.52 o 
   3  -2   2      115.70      127.56      2.04 o 
   4  -2   2      332.53      381.50     11.05 o 
   5  -2   2      102.90       98.15      4.49 o 
   6  -2   2      803.08      802.68     14.02 o 
   7  -2   2      118.10      117.81      3.44 o 
   8  -2   2        0.23        0.22      1.11 o 
   9  -2   2       17.31       17.63      1.41 o 
  10  -2   2        0.66       -0.11      0.84 o 
  -9  -1   2       40.97       43.73      2.68 o 
  -8  -1   2      229.71      229.45      6.95 o 
  -7  -1   2      626.59      615.99     11.49 o 
  -6  -1   2      325.49      298.20      6.09 o 
  -5  -1   2       10.39       12.85      0.51 o 
  -4  -1   2       45.50       61.12      1.33 o 
  -3  -1   2      771.24      796.90      9.37 o 
  -2  -1   2     1414.52     1454.43     23.79 o 
  -1  -1   2     1192.90     1100.78     14.65 o 
   0  -1   2     1423.69     1373.62     18.20 o 
   1  -1   2     5774.35     6088.02     80.26 o 
   3  -1   2       90.65       88.97      1.58 o 
   4  -1   2       32.86       32.28      0.93 o 
   5  -1   2       37.69       41.42      1.35 o 
   6  -1   2       25.56       22.65      1.07 o 
   7  -1   2      312.87      307.16      6.49 o 
   8  -1   2       97.59       96.59      2.72 o 
   9  -1   2        0.00        1.08      0.77 o 
  -9   0   2      123.21      123.59      4.48 o 
  -8   0   2       10.65        9.39      1.22 o 
  -7   0   2       19.34       14.61      1.13 o 
  -6   0   2      307.62      297.60      5.84 o 
  -5   0   2     1148.12     1141.95     15.36 o 
  -4   0   2       53.70       59.33      0.95 o 
  -3   0   2     1477.89     1683.35     17.26 o 
  -2   0   2       37.01       38.23      0.81 o 
  -1   0   2     3315.80     3374.48     44.55 o 
   0   0   2      807.08      812.31     10.87 o 
   1   0   2       12.11       11.09      0.50 o 
   3   0   2       25.22       34.04      0.72 o 
   4   0   2        2.16        0.78      0.25 o 
   5   0   2       59.11       62.67      1.13 o 
   6   0   2      181.29      177.77      4.57 o 
   7   0   2       17.79       16.46      1.36 o 
   8   0   2      113.52      111.00      3.91 o 
   9   0   2       47.01       46.61      2.39 o 
 -10   1   2      132.65      126.92      4.44 o 
  -9   1   2       46.42       50.88      2.41 o 
  -8   1   2      233.02      231.72      6.29 o 
  -7   1   2      120.59      123.15      3.60 o 
  -6   1   2      505.20      523.29     14.63 o 
  -5   1   2        0.29        0.07      0.40 o 
  -4   1   2      438.92      451.56     11.89 o 
  -3   1   2        0.10        0.55      0.22 o 
  -2   1   2      511.85      522.75      8.77 o 
  -1   1   2      965.41     1039.34     13.82 o 
   0   1   2       10.26        4.67      0.35 o 
   1   1   2    26838.73    25201.64    385.41 o 
   2   1   2       61.63       52.76      1.83 o 
   3   1   2      313.77      321.86      9.47 o 
   4   1   2       23.84       17.44      0.89 o 
   5   1   2       47.73       48.40      1.18 o 
   6   1   2       58.56       61.71      1.42 o 
   7   1   2       94.72       94.32      9.08 o 
   8   1   2       11.47       11.79      1.42 o 
   9   1   2       45.67       43.25      2.50 o 
 -10   2   2       17.99       19.65      1.61 o 
  -9   2   2        6.83        7.36      0.95 o 
  -7   2   2      225.22      233.70      8.14 o 
  -6   2   2      161.11      148.06      5.35 o 
  -5   2   2      259.78      260.24      7.85 o 
  -4   2   2     1593.65     1588.32     38.07 o 
  -3   2   2      320.73      331.35      4.03 o 
  -1   2   2      490.07      464.69      6.53 o 
   0   2   2     1259.42     1306.09     17.58 o 
   1   2   2       80.04       97.26      2.35 o 
   2   2   2     1228.95     1336.99     17.93 o 
   3   2   2      492.25      505.72      9.22 o 
   5   2   2      203.21      191.61      3.12 o 
   6   2   2       23.76       20.91      1.13 o 
   7   2   2       74.42       78.75      2.05 o 
   8   2   2        1.40        1.06      0.90 o 
   9   2   2       53.77       50.69      3.39 o 
  -6   3   2      697.93      673.45     17.98 o 
  -5   3   2      435.15      440.26     12.16 o 
  -4   3   2      259.79      288.46      3.61 o 
  -3   3   2       19.97       15.83      0.51 o 
  -2   3   2      456.78      487.27      6.01 o 
  -1   3   2     2838.13     2866.57     43.29 o 
   0   3   2       65.65       55.24      1.20 o 
   1   3   2     4586.66     4696.69     42.45 o 
   2   3   2       79.40       68.55      1.43 o 
   3   3   2      415.05      431.10      5.78 o 
   4   3   2        1.58        2.64      0.53 o 
   5   3   2      717.45      685.61     14.04 o 
   6   3   2        0.80        0.50      0.67 o 
   7   3   2       20.49       20.23      2.41 o 
   8   3   2       74.84       78.87      5.63 o 
  -6   4   2      223.47      236.05      4.68 o 
  -5   4   2       26.23       25.16      0.95 o 
  -4   4   2      115.65      115.42      2.17 o 
  -3   4   2       27.74       27.41      0.85 o 
  -2   4   2      301.97      362.38      5.42 o 
  -1   4   2      571.24      618.73      7.39 o 
   0   4   2      335.47      343.94      3.95 o 
   1   4   2        0.03        0.06      0.25 o 
   2   4   2      345.49      365.75      4.44 o 
   3   4   2       73.76       68.40      1.93 o 
   4   4   2       78.37       86.66      2.34 o 
   5   4   2      141.26      154.17      3.48 o 
   6   4   2       17.05       16.18      1.50 o 
   7   4   2        1.14        0.90      1.31 o 
   8   4   2       58.08       60.46      2.01 o 
  -8   5   2      168.67      165.19      4.57 o 
  -7   5   2      151.55      142.01      4.08 o 
  -6   5   2      136.57      116.96      2.88 o 
  -5   5   2      326.72      317.74      4.14 o 
  -4   5   2      129.62      137.90      2.57 o 
  -3   5   2      221.07      229.43      3.31 o 
  -2   5   2       17.27       26.01      0.86 o 
  -1   5   2       55.58       65.46      1.05 o 
   0   5   2        0.21       -0.28      0.28 o 
   1   5   2      453.86      473.25      4.96 o 
   2   5   2      446.82      453.43      5.62 o 
   3   5   2       31.85       29.29      1.14 o 
   4   5   2      167.26      145.84      3.40 o 
   5   5   2      188.75      179.22      4.04 o 
   6   5   2      167.29      180.40      4.18 o 
   7   5   2       39.03       38.24      3.43 o 
   8   5   2        1.96        2.64      1.51 o 
  -9   6   2       55.59       52.56      2.25 o 
  -8   6   2       11.13       11.76      1.20 o 
  -7   6   2      107.00      111.68      3.70 o 
  -6   6   2      365.03      368.97      7.28 o 
  -5   6   2       42.51       36.13      1.00 o 
  -3   6   2       21.57       14.00      0.86 o 
  -2   6   2       74.58      102.91      2.58 o 
  -1   6   2      126.49      135.14      1.82 o 
   0   6   2       12.33        9.40      0.54 o 
   1   6   2      112.62      123.13      1.83 o 
   2   6   2      395.81      415.43      4.92 o 
   3   6   2       12.40        9.69      0.80 o 
   4   6   2       19.71       16.61      1.32 o 
   5   6   2        8.14        8.25      1.05 o 
   6   6   2        2.72        3.23      0.87 o 
   7   6   2       17.43       15.88      1.98 o 
 -10   7   2        0.97        0.72      0.81 o 
  -9   7   2        6.32        4.86      1.07 o 
  -8   7   2      123.65      126.00      4.31 o 
  -7   7   2       56.30       58.85      2.72 o 
  -6   7   2      163.55      156.62      3.38 o 
  -5   7   2        7.32       13.12      0.90 o 
  -4   7   2      107.27       87.27      2.15 o 
  -3   7   2      285.28      312.27      5.29 o 
  -2   7   2      263.66      272.24      3.97 o 
  -1   7   2       30.42       35.46      1.12 o 
   0   7   2      580.39      543.38     11.57 o 
   1   7   2      416.61      415.31      5.04 o 
   2   7   2      384.66      360.84      4.49 o 
   3   7   2       97.86       82.85      2.44 o 
   4   7   2       20.84       22.06      1.28 o 
   5   7   2        0.63        1.77      0.75 o 
   6   7   2       58.93       54.13      2.40 o 
   7   7   2        0.97        0.37      1.39 o 
  -9   8   2      129.83      136.60      4.86 o 
  -8   8   2        3.62        4.11      1.13 o 
  -7   8   2      131.52      142.90      5.11 o 
  -6   8   2      260.91      274.25      5.64 o 
  -5   8   2       58.52       51.98      1.69 o 
  -4   8   2       25.94       20.51      1.22 o 
  -3   8   2       35.69       29.76      1.07 o 
  -2   8   2        0.05        0.30      0.35 o 
  -1   8   2       48.67       44.13      1.10 o 
   0   8   2      168.36      167.67      2.62 o 
   1   8   2       27.00       23.61      1.44 o 
   2   8   2      212.29      218.64      3.85 o 
   3   8   2       58.02       60.36      1.89 o 
   4   8   2       19.99       17.49      1.24 o 
   5   8   2        0.49        0.34      0.99 o 
   6   8   2       19.27       18.36      2.98 o 
  -9   9   2        0.07       -0.50      0.95 o 
  -8   9   2        1.21        3.19      1.13 o 
  -7   9   2      240.89      240.94      4.84 o 
  -6   9   2        8.39        6.89      0.93 o 
  -5   9   2       79.05       82.92      2.40 o 
  -4   9   2       95.50       87.78      2.44 o 
  -3   9   2       35.94       33.33      1.20 o 
  -2   9   2        2.45        2.41      0.64 o 
  -1   9   2     1049.93     1066.22     11.55 o 
   0   9   2      210.69      215.44      3.97 o 
   1   9   2       27.78       31.36      1.23 o 
   2   9   2       34.14       30.72      2.13 o 
   3   9   2       76.03       73.50      2.18 o 
   4   9   2        1.22        0.60      0.65 o 
   5   9   2      196.33      207.93      4.26 o 
  -9  10   2       17.50       17.95      2.23 o 
  -8  10   2      131.04      138.09      5.60 o 
  -7  10   2       12.48       11.40      1.11 o 
  -6  10   2        9.34       10.26      1.18 o 
  -5  10   2        1.14        0.36      0.55 o 
  -4  10   2       96.39       84.20      2.52 o 
  -3  10   2       20.21       23.47      1.21 o 
  -2  10   2      241.55      237.42      4.02 o 
  -1  10   2       95.89       96.63      2.06 o 
   0  10   2        5.25        5.16      0.74 o 
   1  10   2        1.45        2.70      0.65 o 
   2  10   2      147.56      153.68      3.77 o 
   3  10   2       15.22       16.90      1.52 o 
   4  10   2       58.25       60.42      2.51 o 
   5  10   2       10.67       14.60      1.82 o 
  -8  11   2       50.60       52.66      3.53 o 
  -7  11   2       39.50       42.62      3.25 o 
  -6  11   2      277.17      275.46      6.51 o 
  -5  11   2       82.43       80.56      3.28 o 
  -4  11   2        8.57        9.94      1.12 o 
  -3  11   2       95.88       97.02      3.60 o 
  -2  11   2       82.20       85.91      2.24 o 
  -1  11   2        8.78        7.92      0.73 o 
   0  11   2       28.17       27.97      1.39 o 
   1  11   2       72.95       76.47      2.16 o 
   2  11   2        0.61       -0.86      0.86 o 
   3  11   2       11.35       10.94      1.37 o 
   4  11   2        0.02        0.59      1.41 o 
  -8  12   2       35.29       38.46      3.58 o 
  -7  12   2        7.32        7.58      1.20 o 
  -6  12   2      125.47      133.25      4.25 o 
  -5  12   2       61.83       65.80      2.96 o 
  -4  12   2      167.52      161.44      3.34 o 
  -3  12   2      111.47      108.81      2.66 o 
  -2  12   2       38.06       34.06      1.82 o 
  -1  12   2        1.11       -0.51      0.77 o 
   0  12   2      154.57      162.83      4.23 o 
   1  12   2       48.65       49.53      1.99 o 
   2  12   2        0.44       -0.85      0.94 o 
   3  12   2       17.95       18.27      2.37 o 
  -7  13   2      110.83      111.97      5.81 o 
  -6  13   2       91.61       87.17      5.14 o 
  -5  13   2        6.30        6.24      2.03 o 
  -4  13   2        0.38       -0.25      0.59 o 
  -3  13   2        3.01        2.51      0.86 o 
  -2  13   2        0.40       -0.01      0.71 o 
  -1  13   2        1.47        1.75      0.97 o 
   0  13   2       30.41       30.48      3.15 o 
   1  13   2       41.44       45.23      2.99 o 
   2  13   2        0.83       -0.97      1.25 o 
  -6  14   2       11.14       10.43      2.33 o 
  -5  14   2        0.19       -0.83      1.42 o 
  -4  14   2        6.23        5.15      1.60 o 
  -3  14   2        0.41        0.27      0.77 o 
  -2  14   2       30.30       30.15      2.53 o 
  -1  14   2        0.27       -0.26      0.92 o 
   0  14   2      125.72      137.96      5.13 o 
   2 -16   3        3.09        1.73      1.42 o 
   3 -16   3        3.68        2.67      1.56 o 
   4 -16   3        2.90        4.22      1.66 o 
  -1 -15   3        7.55        8.67      1.69 o 
   0 -15   3        1.25       -0.43      1.14 o 
   1 -15   3        1.01        0.85      1.25 o 
   2 -15   3        0.17       -0.61      0.95 o 
   3 -15   3       25.26       25.15      3.39 o 
   4 -15   3       17.26       16.58      1.35 o 
   5 -15   3        0.11        0.42      1.06 o 
   6 -15   3       20.13       27.18      3.41 o 
  -2 -14   3        5.30        4.19      1.58 o 
  -1 -14   3        0.94       -0.48      0.90 o 
   0 -14   3        2.52        2.81      1.05 o 
   1 -14   3        4.19        5.04      1.16 o 
   2 -14   3        5.50        4.51      0.96 o 
   3 -14   3      179.23      188.01      3.85 o 
   4 -14   3       33.87       31.76      1.68 o 
   5 -14   3       17.69       18.99      1.67 o 
   6 -14   3       11.41       10.94      1.32 o 
   7 -14   3       19.04       23.50      3.03 o 
  -3 -13   3        1.84        2.35      1.52 o 
  -2 -13   3       11.74       11.23      2.50 o 
  -1 -13   3        5.85        3.84      1.07 o 
   0 -13   3       35.82       35.78      1.56 o 
   1 -13   3       97.98      101.95      4.31 o 
   2 -13   3       66.25       68.57      2.37 o 
   3 -13   3       15.43       15.26      1.15 o 
   4 -13   3        7.29        7.51      1.10 o 
   5 -13   3       20.84       21.37      1.64 o 
   6 -13   3       14.45       15.53      1.42 o 
   7 -13   3        7.95        7.12      1.64 o 
   8 -13   3        6.43        3.36      1.58 o 
  -4 -12   3       19.97       20.13      2.07 o 
  -3 -12   3       11.76       12.02      1.66 o 
  -2 -12   3       98.65       94.31      5.39 o 
  -1 -12   3       77.14       71.44      2.06 o 
   0 -12   3       52.71       52.49      1.74 o 
   1 -12   3       57.72       60.94      3.19 o 
   2 -12   3      112.87      115.09      2.63 o 
   3 -12   3        0.04        0.04      0.48 o 
   4 -12   3        7.53       10.13      1.13 o 
   5 -12   3       43.28       46.43      2.00 o 
   6 -12   3        0.04       -0.19      0.61 o 
   7 -12   3       81.96       91.41      2.63 o 
   8 -12   3       41.71       41.44      2.67 o 
  -5 -11   3        3.56        1.01      1.61 o 
  -4 -11   3       19.09       21.49      2.42 o 
  -3 -11   3        6.52        7.00      1.09 o 
  -2 -11   3       46.13       39.30      1.93 o 
  -1 -11   3       31.52       29.10      1.33 o 
   0 -11   3       11.52        7.61      0.80 o 
   1 -11   3        1.88        1.23      0.61 o 
   2 -11   3      168.01      160.79      3.12 o 
   3 -11   3       42.82       39.44      1.41 o 
   4 -11   3       17.61       19.94      1.42 o 
   5 -11   3        0.14        0.00      0.52 o 
   6 -11   3       82.15       77.40      3.66 o 
   7 -11   3        6.88        6.22      0.80 o 
   8 -11   3       55.36       57.45      2.86 o 
   9 -11   3        5.12        6.68      1.61 o 
  -6 -10   3        6.01        6.57      2.12 o 
  -5 -10   3       99.89       95.75      2.68 o 
  -4 -10   3      314.65      330.30      6.32 o 
  -3 -10   3       17.12       17.21      1.22 o 
  -2 -10   3        0.02       -0.54      0.54 o 
  -1 -10   3       61.55       64.62      1.66 o 
   0 -10   3        0.48        0.57      0.58 o 
   1 -10   3        7.53       10.35      0.83 o 
   2 -10   3      224.74      226.26      3.75 o 
   3 -10   3       93.76       89.54      2.73 o 
   4 -10   3        0.01       -0.41      0.41 o 
   5 -10   3       42.43       45.03      1.72 o 
   6 -10   3        9.85        9.55      1.17 o 
   7 -10   3       33.81       42.26      2.30 o 
   8 -10   3      337.34      355.50      8.15 o 
   9 -10   3       46.83       53.74      3.03 o 
  -6  -9   3       72.78       73.05      3.24 o 
  -5  -9   3       14.85       12.04      1.41 o 
  -4  -9   3       15.62       13.76      1.13 o 
  -3  -9   3       35.31       36.75      1.53 o 
  -2  -9   3       70.58       68.62      1.47 o 
  -1  -9   3       38.86       40.78      1.15 o 
   0  -9   3       44.98       47.18      1.20 o 
   1  -9   3       46.06       40.54      1.31 o 
   2  -9   3       46.27       43.84      1.69 o 
   3  -9   3       56.74       48.20      1.34 o 
   4  -9   3       12.09        9.99      0.91 o 
   5  -9   3        4.29        4.67      0.66 o 
   6  -9   3      117.03      105.42      3.25 o 
   7  -9   3       36.79       41.61      2.18 o 
   8  -9   3       46.42       51.52      2.67 o 
   9  -9   3        0.22        0.34      0.90 o 
  -7  -8   3       35.34       34.55      3.65 o 
  -6  -8   3       48.76       51.93      2.30 o 
  -5  -8   3       34.55       40.83      2.97 o 
  -4  -8   3      669.32      663.73      9.32 o 
  -3  -8   3      498.73      470.08      6.63 o 
  -2  -8   3        9.63        8.32      0.57 o 
  -1  -8   3       84.85       86.87      3.07 o 
   0  -8   3      270.49      283.88      3.76 o 
   1  -8   3      252.13      245.54      3.73 o 
   2  -8   3      913.55      859.84     10.53 o 
   3  -8   3     1106.97     1065.95     15.21 o 
   4  -8   3      155.46      152.08      3.16 o 
   5  -8   3       14.44       18.30      1.02 o 
   6  -8   3      432.70      432.77      6.74 o 
   7  -8   3        3.23        2.30      0.77 o 
   8  -8   3        0.07        0.39      0.65 o 
   9  -8   3       47.71       50.89      2.18 o 
  -7  -7   3        0.01       -0.07      0.71 o 
  -6  -7   3       81.02       78.22      2.65 o 
  -5  -7   3       10.28        6.56      0.96 o 
  -4  -7   3        0.33        0.39      0.86 o 
  -3  -7   3        1.66        0.91      0.47 o 
  -2  -7   3      598.39      577.76      6.50 o 
  -1  -7   3      226.14      219.26      2.72 o 
   0  -7   3      730.22      800.66      8.36 o 
   1  -7   3      259.37      252.78      3.66 o 
   2  -7   3      419.33      391.01      4.67 o 
   3  -7   3      437.97      447.15      7.95 o 
   4  -7   3      206.64      210.17      7.46 o 
   5  -7   3      357.06      365.55      4.95 o 
   6  -7   3       16.69       24.95      1.42 o 
   7  -7   3        9.48       10.59      1.07 o 
   8  -7   3       14.55       16.09      1.26 o 
   9  -7   3        8.14        9.81      2.41 o 
  -8  -6   3       25.45       30.83      3.39 o 
  -7  -6   3       24.35       21.12      1.53 o 
  -6  -6   3        0.37        0.02      0.95 o 
  -5  -6   3        0.15       -0.31      0.53 o 
  -4  -6   3     1137.20     1139.98     16.50 o 
  -3  -6   3       29.53       25.92      1.10 o 
  -2  -6   3      107.92      109.69      1.56 o 
  -1  -6   3       64.26       67.14      1.16 o 
   0  -6   3      854.57      846.69      8.23 o 
   1  -6   3      718.43      718.75      8.67 o 
   2  -6   3      113.45      110.71      2.95 o 
   3  -6   3       76.00       89.23      1.71 o 
   4  -6   3      341.81      349.46      5.48 o 
   5  -6   3       69.18       71.03      1.32 o 
   6  -6   3      262.27      241.95      5.64 o 
   7  -6   3       29.98       30.28      1.43 o 
   8  -6   3       31.35       30.00      3.57 o 
   9  -6   3       55.70       61.62      4.82 o 
  -8  -5   3       18.16       17.80      1.33 o 
  -7  -5   3        1.82        1.19      0.65 o 
  -6  -5   3       30.99       30.02      1.56 o 
  -5  -5   3      103.08      105.32      3.18 o 
  -4  -5   3      556.19      547.70      8.55 o 
  -3  -5   3        5.93        7.15      0.60 o 
  -2  -5   3        9.07        6.24      0.48 o 
  -1  -5   3      105.36      124.06      1.64 o 
   0  -5   3     1882.86     2039.49     20.49 o 
   1  -5   3      212.44      215.66      2.66 o 
   2  -5   3      461.82      541.19      6.80 o 
   3  -5   3     1403.89     1498.75     20.23 o 
   4  -5   3       15.92       20.54      0.66 o 
   5  -5   3       13.09       14.59      1.04 o 
   6  -5   3       68.03       64.27      2.82 o 
   7  -5   3      148.78      153.21      5.74 o 
   8  -5   3      240.18      237.43      5.18 o 
   9  -5   3       11.32        9.53      2.50 o 
  -8  -4   3       47.23       49.64      3.31 o 
  -7  -4   3        3.01        2.95      0.97 o 
  -6  -4   3        7.65        7.14      0.83 o 
  -5  -4   3        6.47        7.58      0.78 o 
  -4  -4   3     1017.71     1026.14     22.11 o 
  -3  -4   3      233.74      226.74      3.97 o 
  -2  -4   3       35.11       37.03      1.03 o 
  -1  -4   3       19.87       29.36      0.63 o 
   0  -4   3      971.71      938.04      9.63 o 
   1  -4   3     3081.73     3118.76     35.51 o 
   2  -4   3     1305.27     1291.21     57.95 o 
   3  -4   3       13.64       12.02      0.50 o 
   4  -4   3      611.29      646.78      7.77 o 
   5  -4   3       15.60       19.53      0.66 o 
   6  -4   3      107.76      111.82      5.39 o 
   7  -4   3        0.15       -0.02      0.41 o 
   8  -4   3      110.50      103.56      4.76 o 
   9  -4   3       74.12       80.62      2.30 o 
  -9  -3   3        3.99        5.34      1.54 o 
  -8  -3   3        2.37        0.78      1.07 o 
  -7  -3   3        2.37        3.37      0.59 o 
  -6  -3   3       66.88       65.45      3.18 o 
  -5  -3   3      258.49      250.86      5.29 o 
  -3  -3   3     1474.41     1648.65     19.24 o 
  -2  -3   3      291.37      316.70      4.21 o 
  -1  -3   3        0.34        1.04      0.28 o 
   0  -3   3      168.58      165.16      2.76 o 
   1  -3   3     5650.13     5472.42     72.43 o 
   3  -3   3      575.10      625.29      7.51 o 
   4  -3   3      291.11      364.90      4.51 o 
   5  -3   3       11.77        9.65      0.47 o 
   6  -3   3        2.11        1.56      0.53 o 
   7  -3   3      158.07      159.52      3.76 o 
   8  -3   3      133.65      132.37      4.04 o 
   9  -3   3       17.64       17.25      1.82 o 
  10  -3   3        0.12       -0.71      0.80 o 
  -9  -2   3        9.28        9.38      1.65 o 
  -8  -2   3        6.81        4.47      1.25 o 
  -7  -2   3       46.61       46.24      2.58 o 
  -6  -2   3      178.16      167.41      3.12 o 
  -5  -2   3      158.93      153.21      2.45 o 
  -4  -2   3      313.33      349.15      4.61 o 
  -3  -2   3     1429.99     1541.74     30.72 o 
  -2  -2   3      656.84      692.45      8.27 o 
  -1  -2   3      183.14      182.65      4.61 o 
   0  -2   3       69.82       49.57      1.07 o 
   1  -2   3     1265.65     1233.16     16.54 o 
   3  -2   3      166.56      170.46      2.09 o 
   4  -2   3      213.47      212.81      2.81 o 
   5  -2   3      308.76      323.07      4.87 o 
   6  -2   3       41.48       46.09      1.64 o 
   7  -2   3      174.55      182.95      4.16 o 
   8  -2   3      223.37      220.02      5.22 o 
   9  -2   3       10.91       11.56      1.28 o 
  -9  -1   3       67.26       71.22      3.45 o 
  -8  -1   3       72.23       75.76      3.36 o 
  -7  -1   3       36.43       36.20      2.12 o 
  -6  -1   3        0.42        0.76      0.50 o 
  -5  -1   3        5.67        3.97      0.35 o 
  -4  -1   3       71.03       63.07      1.39 o 
  -3  -1   3     1401.00     1452.74     16.73 o 
  -2  -1   3      582.34      607.74      8.39 o 
  -1  -1   3      589.39      530.27      8.60 o 
   0  -1   3     4724.86     4747.17     62.68 o 
   1  -1   3       60.85       50.93      1.11 o 
   3  -1   3     1357.15     1419.98     16.44 o 
   4  -1   3       93.57      110.05      1.74 o 
   5  -1   3      228.85      237.19      3.21 o 
   6  -1   3      530.16      527.37      8.42 o 
   7  -1   3       23.55       23.47      3.77 o 
   8  -1   3       84.17       77.19      5.07 o 
   9  -1   3       34.32       36.02      2.44 o 
  -9   0   3      146.77      162.98      5.40 o 
  -8   0   3       32.13       32.02      1.97 o 
  -7   0   3        2.12        0.34      0.61 o 
  -6   0   3       35.23       33.12      1.85 o 
  -5   0   3       44.34       46.39      1.45 o 
  -4   0   3      195.02      200.13      2.66 o 
  -3   0   3      149.92      173.38      2.32 o 
  -2   0   3      868.11      913.50     16.22 o 
  -1   0   3        2.50        6.02      0.50 o 
   0   0   3      466.57      458.13      6.42 o 
   1   0   3    16629.82    16055.54    231.94 o 
   2   0   3       75.41       90.73      1.81 o 
   3   0   3      552.70      612.27      8.97 o 
   4   0   3        1.25        3.72      0.41 o 
   5   0   3      351.61      372.17      4.56 o 
   6   0   3       72.67       71.80      2.08 o 
   7   0   3       28.31       21.89      1.53 o 
   8   0   3      102.35       92.54      3.25 o 
   9   0   3        9.54       10.84      1.53 o 
 -10   1   3        1.68        1.30      0.99 o 
  -9   1   3      243.09      260.48      7.29 o 
  -8   1   3       73.68       75.95      2.87 o 
  -7   1   3        6.28        5.15      0.79 o 
  -6   1   3       44.64       53.07      2.71 o 
  -5   1   3        4.24        2.33      0.28 o 
  -4   1   3      470.29      522.49      7.01 o 
  -3   1   3      646.80      722.45      8.46 o 
  -2   1   3      107.18       49.10      1.84 o 
  -1   1   3      911.02      983.43     11.46 o 
   0   1   3      371.20      367.07      5.34 o 
   1   1   3       24.02       27.31      0.92 o 
   2   1   3      261.69      335.13      4.44 o 
   3   1   3      572.07      604.37     12.91 o 
   4   1   3        1.20        0.35      0.54 o 
   5   1   3        0.04       -0.11      0.35 o 
   6   1   3      237.44      240.33      4.40 o 
   7   1   3      340.02      338.92      5.97 o 
   8   1   3       14.09       12.22      1.50 o 
   9   1   3       12.08       11.93      1.92 o 
 -10   2   3       35.96       36.07      2.05 o 
  -9   2   3        0.01        0.31      0.67 o 
  -8   2   3        0.63        0.44      0.59 o 
  -7   2   3        5.46        4.33      0.66 o 
  -6   2   3       25.05       33.87      1.92 o 
  -5   2   3     1351.27     1332.77     17.73 o 
  -4   2   3      302.37      308.95      7.00 o 
  -3   2   3      282.33      306.92      3.87 o 
  -2   2   3      142.17      145.80      2.41 o 
  -1   2   3     1757.44     1757.40     23.44 o 
   0   2   3        7.72       13.43      0.62 o 
   1   2   3     1730.69     1835.22     18.66 o 
   2   2   3     1303.06     1433.93     16.89 o 
   3   2   3        0.50        0.94      0.30 o 
   4   2   3      200.15      175.72     29.03 o 
   5   2   3        6.65       10.56      0.75 o 
   6   2   3        0.62        0.70      0.41 o 
   7   2   3       19.29       19.98      1.16 o 
   8   2   3       44.41       48.33      3.63 o 
   9   2   3      143.82      141.39      6.01 o 
 -10   3   3        0.45        0.13      0.67 o 
  -9   3   3      196.41      212.04      5.75 o 
  -8   3   3      335.02      318.79      7.94 o 
  -7   3   3       62.05       55.97      1.97 o 
  -6   3   3        0.40        1.12      0.42 o 
  -5   3   3        3.41        2.06      0.29 o 
  -4   3   3      823.35      850.89     11.43 o 
  -3   3   3      141.34      146.67      2.48 o 
  -2   3   3      953.09     1083.63     11.38 o 
  -1   3   3       12.81       15.31      0.49 o 
   0   3   3      475.01      447.59      5.43 o 
   1   3   3     2345.53     2497.71     21.16 o 
   2   3   3      222.15      275.21      3.16 o 
   3   3   3        7.21        6.74      0.66 o 
   4   3   3      104.57       98.25      2.10 o 
   5   3   3        1.05        1.17      0.52 o 
   6   3   3       18.14       19.36      1.30 o 
   7   3   3        0.01        0.32      0.55 o 
   8   3   3        0.42        0.58      0.97 o 
  -9   4   3        2.69        3.74      0.77 o 
  -8   4   3      107.11      110.19      3.40 o 
  -7   4   3        6.56       11.08      1.00 o 
  -6   4   3      205.40      189.50      5.15 o 
  -5   4   3      522.23      505.11      6.19 o 
  -4   4   3      408.64      422.39      6.24 o 
  -3   4   3      204.43      256.96      5.08 o 
  -2   4   3      109.48       90.55      1.68 o 
  -1   4   3      952.31     1018.68      9.63 o 
   0   4   3       35.56       33.77      1.04 o 
   1   4   3       38.22       27.43      0.70 o 
   2   4   3       51.30       58.44      1.33 o 
   3   4   3        6.45        5.44      0.59 o 
   4   4   3      302.39      246.15      4.73 o 
   5   4   3       45.49       47.32      3.48 o 
   6   4   3      100.88       91.50      2.69 o 
   7   4   3        1.76        3.47      0.96 o 
   8   4   3        6.38        7.31      1.79 o 
  -9   5   3       22.57       22.34      1.50 o 
  -8   5   3        0.41        0.48      0.63 o 
  -7   5   3       23.66       31.60      1.71 o 
  -6   5   3        2.75        3.82      0.76 o 
  -5   5   3      473.81      491.49      6.22 o 
  -3   5   3      496.05      517.57      5.96 o 
  -2   5   3       60.78       69.15      1.26 o 
  -1   5   3       42.75       51.74      0.95 o 
   0   5   3      266.84      255.00      2.76 o 
   1   5   3      373.38      385.52      4.22 o 
   2   5   3      162.22      162.50      2.29 o 
   3   5   3       11.29        9.63      1.13 o 
   4   5   3       45.78       38.30      1.73 o 
   5   5   3      128.00      125.70      3.29 o 
   6   5   3       12.69       11.89      1.24 o 
   7   5   3       15.40       13.08      1.34 o 
 -10   6   3       69.11       72.79      2.89 o 
  -9   6   3       29.90       27.60      1.80 o 
  -8   6   3        6.41        5.38      0.97 o 
  -7   6   3       57.87       55.68      2.52 o 
  -6   6   3       72.03       88.08      1.67 o 
  -5   6   3      254.99      215.22      3.81 o 
  -4   6   3       14.03       12.70      0.84 o 
  -3   6   3      210.69      240.02      4.73 o 
  -2   6   3       71.07       58.35      1.76 o 
  -1   6   3      442.59      463.77      4.90 o 
   0   6   3      214.16      216.48      3.18 o 
   1   6   3      288.12      280.04      3.37 o 
   2   6   3        9.12        8.53      0.68 o 
   3   6   3       30.81       21.64      1.17 o 
   4   6   3      107.08      103.24      5.44 o 
   5   6   3       93.93       90.42      2.88 o 
   6   6   3       12.55       11.21      1.31 o 
   7   6   3       15.57       13.40      2.49 o 
  -9   7   3      285.75      297.66      8.41 o 
  -8   7   3       18.44       21.03      1.75 o 
  -7   7   3        1.26        1.82      0.85 o 
  -6   7   3      108.76      100.93      2.74 o 
  -5   7   3        4.17        2.80      0.56 o 
  -4   7   3      150.57      150.55      3.12 o 
  -3   7   3        2.77        4.52      0.56 o 
  -2   7   3        5.76        8.92      0.66 o 
  -1   7   3      398.71      418.24      4.95 o 
   0   7   3        8.66       10.82      0.72 o 
   1   7   3       28.30       26.71      0.98 o 
   2   7   3      102.76      101.79      2.18 o 
   3   7   3        3.89        1.60      0.58 o 
   4   7   3        2.90        3.57      0.77 o 
   5   7   3       70.56       77.51      2.79 o 
   6   7   3      155.50      170.12      4.49 o 
  -9   8   3        2.31        2.86      1.15 o 
  -8   8   3        6.49        4.37      1.18 o 
  -7   8   3       26.87       24.21      2.24 o 
  -6   8   3       62.76       64.26      2.19 o 
  -5   8   3       42.56       47.53      1.97 o 
  -4   8   3       63.18       57.10      1.85 o 
  -3   8   3      314.34      285.54      4.26 o 
  -2   8   3       60.90       57.75      1.54 o 
  -1   8   3      551.24      555.60      6.43 o 
   0   8   3       13.94       15.65      0.90 o 
   1   8   3        3.05        2.99      0.53 o 
   2   8   3       24.99       21.61      1.25 o 
   3   8   3       87.84       86.92      2.32 o 
   4   8   3       12.45       13.47      1.29 o 
   5   8   3        8.94       10.78      1.37 o 
   6   8   3        0.03       -0.40      1.46 o 
  -9   9   3      279.56      300.00      9.20 o 
  -8   9   3      248.24      242.50      7.91 o 
  -7   9   3       15.33       17.27      1.73 o 
  -6   9   3      203.57      194.67      4.72 o 
  -5   9   3        3.87        2.20      0.75 o 
  -4   9   3      366.27      343.86      6.15 o 
  -3   9   3        1.79        0.63      0.43 o 
  -2   9   3      202.26      207.98      3.58 o 
  -1   9   3     1104.13     1117.84     12.10 o 
   0   9   3       78.47       81.93      2.70 o 
   1   9   3       23.26       22.27      1.45 o 
   2   9   3        0.13        0.05      0.67 o 
   3   9   3       35.98       31.34      1.89 o 
   4   9   3        3.37        2.95      0.84 o 
   5   9   3      169.28      183.43      4.53 o 
  -9  10   3        5.05        3.33      1.46 o 
  -8  10   3       69.57       65.40      3.75 o 
  -7  10   3       10.40       11.55      1.15 o 
  -6  10   3       13.64       18.98      1.58 o 
  -5  10   3        5.81        6.75      1.09 o 
  -4  10   3        2.25        1.53      0.63 o 
  -3  10   3        0.61        0.45      0.49 o 
  -2  10   3       10.71       10.13      0.88 o 
  -1  10   3       49.81       52.47      1.50 o 
   0  10   3        0.69        0.31      0.77 o 
   1  10   3      130.10      129.36      2.87 o 
   2  10   3        0.65        2.06      1.05 o 
   3  10   3        0.46        0.21      0.84 o 
   4  10   3       49.85       52.85      2.92 o 
  -8  11   3        3.84        0.99      1.29 o 
  -7  11   3        6.59        5.89      1.03 o 
  -6  11   3        3.56        2.72      0.92 o 
  -5  11   3        9.98       13.54      1.55 o 
  -4  11   3      249.85      241.11      6.28 o 
  -3  11   3        6.08        5.62      0.78 o 
  -2  11   3        3.52        3.37      0.79 o 
  -1  11   3       58.09       56.14      1.72 o 
   0  11   3      642.76      659.93      9.82 o 
   1  11   3        1.46        1.66      1.25 o 
   2  11   3        0.04       -0.88      0.88 o 
   3  11   3       18.26       14.05      2.12 o 
   4  11   3      134.19      138.60      5.90 o 
  -7  12   3       10.62       11.14      2.11 o 
  -6  12   3       58.43       62.16      2.87 o 
  -5  12   3        2.49        0.85      0.96 o 
  -4  12   3        5.04        3.18      0.81 o 
  -3  12   3        3.84        4.73      0.78 o 
  -2  12   3        0.82        0.74      0.73 o 
  -1  12   3        2.12        2.01      0.97 o 
   0  12   3        0.54        0.83      0.83 o 
   1  12   3       66.81       73.78      3.04 o 
   2  12   3       25.99       23.27      2.51 o 
  -7  13   3        3.94        6.47      2.00 o 
  -6  13   3      194.84      206.88      8.57 o 
  -5  13   3       39.76       38.05      4.76 o 
  -4  13   3        4.63        4.31      0.93 o 
  -3  13   3       41.10       35.47      2.05 o 
  -2  13   3       18.14       15.76      2.27 o 
  -1  13   3       62.23       66.31      2.88 o 
   0  13   3       27.57       22.77      1.39 o 
   1  13   3        8.14        5.66      1.55 o 
  -5  14   3        2.28        0.35      1.56 o 
  -4  14   3       10.48       10.76      1.98 o 
  -3  14   3        7.15        6.24      1.35 o 
  -2  14   3        6.65        7.56      1.39 o 
  -1  14   3        7.06        6.82      1.63 o 
   1 -16   4        0.15        0.22      1.24 o 
   2 -16   4        0.76       -0.03      1.16 o 
   3 -16   4        0.41        0.87      1.35 o 
   4 -16   4      121.21      111.23      5.14 o 
  -1 -15   4        2.42        2.45      1.34 o 
   0 -15   4        4.77        1.91      1.31 o 
   1 -15   4       81.99       81.36      3.25 o 
   2 -15   4       25.43       23.54      2.87 o 
   3 -15   4        3.69        4.27      1.01 o 
   4 -15   4       75.85       78.01      2.43 o 
   5 -15   4      101.12      117.10      5.78 o 
   6 -15   4        1.41       -0.74      1.31 o 
  -2 -14   4       22.21       24.06      2.56 o 
  -1 -14   4        5.18        6.57      1.24 o 
   0 -14   4       31.72       33.48      2.10 o 
   1 -14   4        0.59        1.64      0.92 o 
   2 -14   4      218.39      217.50      4.83 o 
   3 -14   4        0.14       -0.57      0.57 o 
   4 -14   4        1.42        0.98      0.67 o 
   5 -14   4       40.33       42.53      2.27 o 
   6 -14   4       33.58       31.59      2.04 o 
   7 -14   4        4.84        2.69      1.60 o 
  -3 -13   4       40.11       39.26      3.00 o 
  -2 -13   4        0.67        0.85      1.15 o 
  -1 -13   4      166.46      168.05      3.52 o 
   0 -13   4       16.59       15.45      1.13 o 
   1 -13   4       45.86       47.78      2.34 o 
   2 -13   4        7.15        7.08      0.99 o 
   3 -13   4       26.51       27.90      1.50 o 
   4 -13   4      137.79      145.26      5.17 o 
   5 -13   4       42.86       42.03      2.07 o 
   6 -13   4      103.13      103.92      3.13 o 
   7 -13   4        0.51        0.25      0.68 o 
   8 -13   4       12.53        8.30      1.95 o 
  -4 -12   4       12.19        8.66      1.72 o 
  -3 -12   4        0.01       -0.79      0.79 o 
  -2 -12   4       26.56       20.57      1.78 o 
  -1 -12   4        6.89        4.28      0.76 o 
   0 -12   4        2.94        1.42      0.60 o 
   1 -12   4        0.02       -0.44      0.53 o 
   2 -12   4        0.50       -0.44      0.71 o 
   3 -12   4       51.53       47.61      1.62 o 
   4 -12   4       92.27       90.71      2.82 o 
   5 -12   4      148.82      160.03      3.92 o 
   6 -12   4       72.58       66.18      2.34 o 
   7 -12   4        5.03        5.68      0.88 o 
   8 -12   4        1.12       -0.93      0.93 o 
  -5 -11   4      102.45      107.59      3.32 o 
  -4 -11   4        3.00        1.25      1.67 o 
  -3 -11   4        0.16       -0.45      0.66 o 
  -2 -11   4        8.52        9.40      1.51 o 
  -1 -11   4      215.34      202.80      3.81 o 
   0 -11   4       40.15       37.54      1.42 o 
   1 -11   4        0.36       -0.23      0.49 o 
   2 -11   4      328.27      317.05      4.94 o 
   3 -11   4      296.37      292.97      5.33 o 
   4 -11   4      312.39      320.33      6.05 o 
   5 -11   4       11.38       11.75      1.12 o 
   6 -11   4        9.88       11.48      1.10 o 
   7 -11   4        5.69        5.79      0.78 o 
   8 -11   4        2.27        2.32      1.05 o 
   9 -11   4       66.16       70.98      3.81 o 
  -6 -10   4        1.06        0.40      1.58 o 
  -5 -10   4       21.93       26.44      1.60 o 
  -4 -10   4        2.70        2.83      0.81 o 
  -3 -10   4       26.51       26.83      1.45 o 
  -2 -10   4       21.71       23.08      1.47 o 
  -1 -10   4       44.90       37.52      1.56 o 
   0 -10   4      141.62      127.69      2.42 o 
   1 -10   4      113.48       97.07      2.18 o 
   2 -10   4       80.23       78.35      2.32 o 
   3 -10   4        0.23        0.87      0.45 o 
   4 -10   4       28.00       26.78      1.40 o 
   5 -10   4        6.77        8.63      1.12 o 
   6 -10   4       71.59       78.60      2.27 o 
   7 -10   4       11.02        9.54      1.32 o 
   8 -10   4        8.12        8.84      1.32 o 
   9 -10   4       98.72      110.17      7.08 o 
  -6  -9   4        8.42        8.98      1.30 o 
  -5  -9   4      115.42      120.39      3.53 o 
  -4  -9   4      688.04      685.61      9.39 o 
  -3  -9   4        1.18        0.61      0.58 o 
  -2  -9   4      315.60      309.80      4.07 o 
  -1  -9   4       10.46       10.28      0.69 o 
   0  -9   4       45.81       44.22      1.18 o 
   1  -9   4      101.03      115.46      2.31 o 
   2  -9   4      147.10      150.08      2.71 o 
   3  -9   4      783.27      725.18      9.18 o 
   4  -9   4      233.71      221.90      7.07 o 
   5  -9   4      131.29      129.40      2.96 o 
   6  -9   4        3.87        5.85      0.71 o 
   7  -9   4       20.14       16.98      3.05 o 
   8  -9   4       13.00       15.36      1.53 o 
   9  -9   4        3.82        3.87      1.01 o 
  -7  -8   4        5.08        4.75      1.84 o 
  -6  -8   4       16.41       16.92      1.66 o 
  -5  -8   4       54.12       52.98      2.36 o 
  -4  -8   4        1.08        0.93      0.60 o 
  -3  -8   4       96.52       95.99      2.50 o 
  -2  -8   4        9.13        9.41      0.60 o 
  -1  -8   4       29.64       26.83      0.86 o 
   0  -8   4       95.28       85.32      1.53 o 
   1  -8   4        0.13       -0.24      0.24 o 
   2  -8   4      460.90      444.55      6.69 o 
   3  -8   4       16.12       15.72      1.07 o 
   4  -8   4       25.70       28.80      1.27 o 
   5  -8   4      129.40      127.92      2.79 o 
   6  -8   4        7.40        7.11      0.67 o 
   7  -8   4       98.12       97.23      3.12 o 
   8  -8   4       12.15       14.33      1.36 o 
   9  -8   4      121.53      133.06      3.90 o 
  -7  -7   4       10.05       10.78      1.46 o 
  -6  -7   4        2.73        1.79      0.75 o 
  -5  -7   4       17.05       18.70      1.41 o 
  -4  -7   4      562.08      568.16      9.24 o 
  -3  -7   4      199.01      193.42      3.31 o 
  -2  -7   4        7.72        6.51      0.49 o 
  -1  -7   4       51.28       41.12      0.94 o 
   0  -7   4      372.86      384.07      4.29 o 
   1  -7   4      129.57      135.54      1.82 o 
   2  -7   4        0.43       -0.10      0.21 o 
   3  -7   4      305.80      324.10      5.38 o 
   5  -7   4     1160.60     1184.64     16.58 o 
   6  -7   4        0.89        0.11      0.53 o 
   7  -7   4      189.87      177.89      4.44 o 
   8  -7   4        7.21        9.15      1.31 o 
   9  -7   4        2.53        2.51      0.81 o 
  -8  -6   4       15.59       16.30      2.49 o 
  -7  -6   4       83.17       81.05      3.01 o 
  -6  -6   4       22.53       19.00      1.40 o 
  -5  -6   4        4.72        5.92      0.84 o 
  -4  -6   4      136.41      127.94      3.08 o 
  -3  -6   4      871.86      841.18     10.40 o 
  -2  -6   4       45.82       39.42      0.97 o 
  -1  -6   4      144.14      140.61      1.88 o 
   0  -6   4      277.70      299.06      7.08 o 
   1  -6   4      130.44      122.82      1.62 o 
   2  -6   4      745.50      685.87      9.83 o 
   3  -6   4     1625.70     1717.77     20.15 o 
   4  -6   4        0.46        0.68      0.36 o 
   5  -6   4      237.56      254.61      3.57 o 
   6  -6   4      397.84      377.73      7.59 o 
   7  -6   4        0.62        0.73      0.54 o 
   8  -6   4       49.58       52.16      2.04 o 
   9  -6   4      160.70      161.32      5.29 o 
  10  -6   4       13.89       14.31      1.43 o 
  -8  -5   4       59.72       63.10      2.24 o 
  -7  -5   4      175.41      174.75      4.50 o 
  -6  -5   4       70.93       71.43      2.22 o 
  -5  -5   4        0.77        0.16      0.52 o 
  -4  -5   4       72.66       57.61      2.15 o 
  -3  -5   4        9.59        5.22      0.53 o 
  -2  -5   4       79.13       94.39      1.61 o 
  -1  -5   4       85.73       61.97      1.04 o 
   0  -5   4       43.83       54.12      1.01 o 
   1  -5   4      315.01      343.96      4.80 o 
   2  -5   4      277.61      298.95     12.55 o 
   3  -5   4       38.39       32.71      1.39 o 
   4  -5   4      128.69      135.00      2.53 o 
   5  -5   4      196.01      205.91      2.51 o 
   6  -5   4      109.84       98.98      2.71 o 
   7  -5   4       15.68       14.74      1.36 o 
   8  -5   4       54.72       52.92      2.12 o 
   9  -5   4      124.29      127.01      3.19 o 
  10  -5   4        0.03       -0.14      0.80 o 
  -8  -4   4       48.90       46.37      3.19 o 
  -7  -4   4      233.69      226.95      5.10 o 
  -6  -4   4       11.90       14.14      1.56 o 
  -5  -4   4      337.04      305.68      5.28 o 
  -4  -4   4        8.41        8.26      0.79 o 
  -3  -4   4       19.97       22.14      1.02 o 
  -2  -4   4        3.79        4.08      0.42 o 
  -1  -4   4      230.37      225.88      2.50 o 
   0  -4   4     1031.80     1072.28     10.97 o 
   1  -4   4     1736.18     1831.84     27.67 o 
   2  -4   4      220.18      239.71      3.33 o 
   3  -4   4       27.35       28.74      1.51 o 
   4  -4   4      311.63      345.45      4.51 o 
   5  -4   4      149.52      156.63      3.59 o 
   6  -4   4      284.17      278.59      5.79 o 
   7  -4   4      181.07      178.19      4.22 o 
   8  -4   4       86.15       88.98      5.27 o 
   9  -4   4        0.62        0.04      0.79 o 
  -9  -3   4        0.59        0.56      1.20 o 
  -8  -3   4       44.88       42.99      2.87 o 
  -7  -3   4        8.74        9.75      1.16 o 
  -6  -3   4      152.78      152.91      3.12 o 
  -5  -3   4      203.43      184.15      3.46 o 
  -3  -3   4       32.51       15.63      0.69 o 
  -2  -3   4      317.97      308.63      4.14 o 
  -1  -3   4      380.59      380.35      5.68 o 
   0  -3   4      295.84      337.57      5.11 o 
   1  -3   4     1309.84     1319.36     17.85 o 
   2  -3   4       23.06       24.95      1.62 o 
   3  -3   4      338.01      329.81     11.54 o 
   4  -3   4       44.91       41.34      1.82 o 
   5  -3   4       44.21       50.29      2.09 o 
   6  -3   4       68.84       66.46      2.09 o 
   7  -3   4      152.40      152.79      3.88 o 
   8  -3   4       21.62       20.83      1.30 o 
   9  -3   4        2.19        1.33      0.82 o 
  -9  -2   4       14.90       13.94      1.93 o 
  -8  -2   4       69.75       66.18      3.33 o 
  -7  -2   4      211.99      214.08      6.69 o 
  -6  -2   4       58.10       64.17      1.68 o 
  -5  -2   4      511.92      520.47      7.72 o 
  -3  -2   4      591.64      655.70      9.30 o 
  -2  -2   4     1522.98     1646.60     18.99 o 
  -1  -2   4      180.27      180.68      4.71 o 
   0  -2   4     3826.21     3886.61     51.15 o 
   1  -2   4      281.26      283.95      4.35 o 
   2  -2   4      489.87      509.69      7.37 o 
   3  -2   4       75.95       70.64      1.95 o 
   4  -2   4      120.37      116.01      3.79 o 
   5  -2   4       90.06       91.51      1.54 o 
   6  -2   4        8.35        8.34      1.79 o 
   7  -2   4      102.49      100.82      2.67 o 
   8  -2   4      119.81      114.58      6.72 o 
   9  -2   4       16.05       17.01      1.56 o 
  -9  -1   4        3.41        3.16      1.18 o 
  -8  -1   4      360.62      369.78     10.21 o 
  -7  -1   4       23.08       29.21      1.95 o 
  -6  -1   4        0.63        0.81      0.30 o 
  -5  -1   4        6.10        8.42      0.50 o 
  -4  -1   4      105.51      102.82      4.39 o 
  -3  -1   4      154.95      163.79      2.87 o 
  -2  -1   4       47.42       67.80      1.16 o 
  -1  -1   4      354.52      359.24      5.16 o 
   0  -1   4      135.09      139.73      2.36 o 
   1  -1   4      418.30      379.86      5.61 o 
   2  -1   4      669.01      696.10     10.07 o 
   4  -1   4      180.20      181.37      3.20 o 
   5  -1   4      200.72      223.32      3.01 o 
   6  -1   4        3.78        4.73      0.60 o 
   7  -1   4      131.72      137.60      9.21 o 
   8  -1   4       59.28       64.16      2.63 o 
   9  -1   4       13.78       13.66      1.17 o 
  -9   0   4        7.56        8.13      1.38 o 
  -8   0   4        8.72       14.12      1.54 o 
  -7   0   4      197.47      204.63      5.95 o 
  -6   0   4     1421.47     1372.92     31.52 o 
  -5   0   4       86.82       83.72      2.10 o 
  -4   0   4        1.62        0.91      0.29 o 
  -3   0   4     2750.74     3061.08     34.69 o 
  -2   0   4      659.27      691.21     10.36 o 
  -1   0   4     1329.97     1345.76     22.02 o 
   0   0   4      712.77      780.02     10.75 o 
   1   0   4      181.39      172.71      2.55 o 
   2   0   4      874.96      956.23     11.41 o 
   3   0   4      503.76      456.58     23.71 o 
   5   0   4      240.88      248.51      3.89 o 
   6   0   4       79.80       80.52      2.00 o 
   7   0   4       28.82       30.37      1.88 o 
   8   0   4      308.50      310.91      5.77 o 
   9   0   4       59.73       50.00      3.20 o 
 -10   1   4       11.87       15.10      1.65 o 
  -9   1   4        9.39        6.99      1.20 o 
  -8   1   4       81.02       84.17      3.20 o 
  -7   1   4      114.54      113.79      3.69 o 
  -6   1   4       25.10       21.38      1.35 o 
  -5   1   4       62.98       72.68      1.20 o 
  -4   1   4      630.90      602.98      7.29 o 
  -3   1   4      338.15      387.32      4.80 o 
  -2   1   4       23.61       30.95      0.89 o 
  -1   1   4       59.17       64.08      1.31 o 
   0   1   4      188.85      200.67      2.20 o 
   1   1   4       20.13       10.74      0.83 o 
   2   1   4      605.68      636.23      7.96 o 
   3   1   4      271.29      307.85      4.35 o 
   4   1   4       15.23        0.33      0.60 o 
   5   1   4        4.74        4.36      0.61 o 
   6   1   4      134.46      121.87      2.80 o 
   7   1   4        0.08        0.17      0.39 o 
   8   1   4       22.48       19.62      1.85 o 
   9   1   4      189.66      185.92      6.98 o 
 -10   2   4        6.92        7.11      1.21 o 
  -9   2   4      490.40      502.36     12.57 o 
  -8   2   4       14.26       12.94      1.26 o 
  -7   2   4      165.66      182.76      5.12 o 
  -6   2   4      300.85      310.58      7.84 o 
  -5   2   4     1141.09     1159.29     13.42 o 
  -4   2   4        1.61        1.19      0.38 o 
  -3   2   4       50.90       49.00      1.12 o 
  -2   2   4       35.01       30.77      0.74 o 
  -1   2   4     1281.70     1367.25     31.88 o 
   0   2   4      419.45      467.49      5.09 o 
   1   2   4      473.58      491.34      4.93 o 
   2   2   4     3906.76     4189.83     47.83 o 
   3   2   4      109.93      110.86      2.92 o 
   4   2   4       11.00        6.12      0.71 o 
   5   2   4      116.93      118.82      2.83 o 
   6   2   4       35.47       37.78      1.36 o 
   7   2   4        7.33        5.33      0.81 o 
   8   2   4       31.15       28.99      2.84 o 
 -10   3   4       35.59       34.00      2.00 o 
  -9   3   4       17.37       17.79      1.48 o 
  -8   3   4       37.81       38.16      1.92 o 
  -7   3   4      171.21      161.75      4.67 o 
  -6   3   4       70.48       73.77      2.60 o 
  -5   3   4       78.00       72.10      1.69 o 
  -4   3   4     1112.40     1080.24     14.70 o 
  -3   3   4      526.01      598.98      8.55 o 
  -2   3   4     1185.66     1249.15     13.14 o 
  -1   3   4      149.34      177.99      2.06 o 
   0   3   4      244.55      235.06      2.89 o 
   1   3   4       35.83       28.93      0.67 o 
   2   3   4       66.43       76.11      1.33 o 
   3   3   4       16.04       17.82      0.80 o 
   4   3   4      280.04      259.00      4.15 o 
   5   3   4       45.02       37.35      1.36 o 
   6   3   4      199.36      191.25      4.14 o 
   7   3   4       68.34       73.23      2.38 o 
   8   3   4       10.65       10.86      1.07 o 
 -10   4   4        0.06        0.06      0.72 o 
  -9   4   4       12.06       10.72      1.21 o 
  -8   4   4        4.91        2.27      0.76 o 
  -7   4   4       93.25       84.58      3.05 o 
  -6   4   4      126.70      124.26      3.96 o 
  -5   4   4     1354.12     1347.29     17.98 o 
  -3   4   4       82.42       90.96      1.98 o 
  -2   4   4        0.55        2.48      0.43 o 
  -1   4   4      562.73      531.91      5.35 o 
   0   4   4      712.11      742.90      7.33 o 
   1   4   4        0.02        0.09      0.37 o 
   2   4   4      183.26      184.81      2.47 o 
   3   4   4      134.65      149.76      3.38 o 
   4   4   4      110.04      114.48      2.93 o 
   5   4   4        4.60        2.66      0.70 o 
   6   4   4       55.61       61.82      6.20 o 
   7   4   4        1.85        1.20      0.73 o 
   8   4   4       79.84       85.14      4.87 o 
 -10   5   4        0.05       -0.20      0.78 o 
  -9   5   4       33.82       30.50      1.88 o 
  -8   5   4        1.84        2.00      0.77 o 
  -7   5   4        0.95        1.14      0.68 o 
  -6   5   4      186.98      180.66      3.57 o 
  -5   5   4       93.08      101.21      4.38 o 
  -4   5   4       95.94      104.35      3.87 o 
  -3   5   4        5.09        6.48      0.60 o 
  -2   5   4      190.01      204.94      2.76 o 
  -1   5   4      644.35      696.17      6.94 o 
   0   5   4      297.47      336.16      3.86 o 
   1   5   4      992.79     1010.30      9.90 o 
   2   5   4       21.84       29.96      0.93 o 
   3   5   4        0.76        4.45      0.63 o 
   4   5   4       26.90       20.89      1.45 o 
   5   5   4       14.71       15.32      1.35 o 
   6   5   4       83.66       92.05      2.93 o 
   7   5   4        0.10        0.09      1.05 o 
  -9   6   4        5.65        5.99      1.17 o 
  -8   6   4       43.40       46.38      2.45 o 
  -7   6   4       33.97       33.66      2.08 o 
  -6   6   4      264.49      247.81      4.97 o 
  -5   6   4      817.56      776.09     13.57 o 
  -4   6   4        3.03        3.08      0.91 o 
  -3   6   4      136.20      133.14      2.28 o 
  -2   6   4      122.52      122.88      2.20 o 
  -1   6   4      409.02      412.65      4.49 o 
   0   6   4      157.37      149.14      2.55 o 
   1   6   4      254.64      245.04      3.33 o 
   2   6   4      109.57      106.38      1.82 o 
   3   6   4      173.63      173.58      4.23 o 
   4   6   4       24.96       20.11      1.51 o 
   5   6   4        6.42        5.80      1.35 o 
   6   6   4      134.84      136.52      3.83 o 
   7   6   4        1.88        1.02      1.51 o 
  -9   7   4        3.11        2.76      1.09 o 
  -8   7   4        2.12        3.53      1.08 o 
  -7   7   4      217.43      222.41      7.01 o 
  -6   7   4      804.18      811.79     14.19 o 
  -5   7   4      404.52      410.07      8.07 o 
  -4   7   4      154.10      141.51      3.79 o 
  -3   7   4        0.09        0.25      0.50 o 
  -2   7   4       27.94       25.98      1.01 o 
  -1   7   4        0.06        1.20      0.34 o 
   0   7   4       93.14       89.00      1.75 o 
   1   7   4       80.40       82.56      1.68 o 
   2   7   4       16.65       20.96      1.20 o 
   3   7   4      171.23      167.17      3.32 o 
   4   7   4        0.71        0.10      0.59 o 
   5   7   4        7.21        8.56      1.81 o 
   6   7   4       37.09       37.21      3.90 o 
  -9   8   4        3.39        2.57      1.18 o 
  -8   8   4        2.14        2.10      1.05 o 
  -7   8   4      171.59      168.66      3.75 o 
  -6   8   4        9.51        8.89      1.02 o 
  -5   8   4        0.98        0.73      0.55 o 
  -4   8   4       35.71       27.31      1.47 o 
  -3   8   4       19.42       20.18      1.25 o 
  -2   8   4      139.13      145.18      2.73 o 
  -1   8   4       62.68       68.88      2.16 o 
   0   8   4      242.82      235.18      3.73 o 
   1   8   4        1.93        1.99      0.52 o 
   2   8   4      191.78      188.15      4.62 o 
   3   8   4      141.70      151.67      3.42 o 
   4   8   4        3.76        4.23      0.87 o 
   5   8   4       63.78       70.94      2.34 o 
   6   8   4       35.03       42.74      4.45 o 
  -9   9   4       20.87       24.28      2.57 o 
  -8   9   4      177.78      198.50      7.10 o 
  -7   9   4      144.15      145.63      3.73 o 
  -6   9   4       13.69       11.58      2.80 o 
  -5   9   4      143.43      142.42      4.09 o 
  -4   9   4      195.95      181.40      4.89 o 
  -3   9   4        4.72        5.59      1.05 o 
  -2   9   4      256.66      249.94      4.13 o 
  -1   9   4       71.55       70.97      1.71 o 
   0   9   4       35.44       34.27      1.42 o 
   1   9   4        3.93        4.28      0.88 o 
   2   9   4        0.59        0.08      0.78 o 
   3   9   4       94.72      101.78      3.11 o 
   4   9   4       89.97       95.03      3.11 o 
   5   9   4        6.86        5.92      1.41 o 
  -8  10   4        5.32        6.17      1.65 o 
  -7  10   4        0.04        0.13      0.67 o 
  -6  10   4        6.66        5.95      1.63 o 
  -5  10   4       46.97       40.86      2.68 o 
  -4  10   4      195.10      193.05      5.32 o 
  -3  10   4       78.03       78.19      2.07 o 
  -2  10   4       39.05       39.37      1.92 o 
  -1  10   4       48.29       50.99      1.49 o 
   0  10   4      315.16      327.42      5.53 o 
   1  10   4       82.11       90.81      2.36 o 
   2  10   4        1.28        1.23      1.00 o 
   3  10   4        4.69        3.82      1.52 o 
   4  10   4        0.12        0.56      1.10 o 
  -8  11   4        0.35        1.73      1.30 o 
  -7  11   4      109.81      109.97      3.59 o 
  -6  11   4       10.74        8.36      1.43 o 
  -5  11   4        1.01       -0.46      0.72 o 
  -4  11   4        1.22        0.64      0.75 o 
  -3  11   4       71.30       67.70      2.03 o 
  -2  11   4        1.24        0.88      0.70 o 
  -1  11   4       30.88       31.51      1.99 o 
   0  11   4        1.61        1.50      0.69 o 
   1  11   4       27.73       30.55      1.83 o 
   2  11   4       25.37       26.56      3.45 o 
   3  11   4       16.74       22.59      2.63 o 
  -7  12   4        1.39        0.72      1.31 o 
  -6  12   4       14.98       15.15      1.70 o 
  -5  12   4        7.08        7.99      2.04 o 
  -4  12   4       24.74       26.07      1.71 o 
  -3  12   4        1.60        2.34      0.97 o 
  -2  12   4        0.91        1.37      1.01 o 
  -1  12   4       23.11       19.82      1.84 o 
   0  12   4      112.62      117.47      2.86 o 
   1  12   4       85.48       98.99      4.40 o 
   2  12   4       28.39       30.81      2.91 o 
  -6  13   4       15.92       16.66      2.88 o 
  -5  13   4      120.75      123.46      6.46 o 
  -4  13   4        1.89        1.07      0.81 o 
  -3  13   4       86.61       87.17      3.46 o 
  -2  13   4        0.83        0.05      0.93 o 
  -1  13   4        0.19       -0.21      1.95 o 
   0  13   4       24.50       25.09      2.34 o 
   1  13   4       55.95       57.66      3.31 o 
  -4  14   4        0.04       -0.99      1.22 o 
  -3  14   4       27.48       27.35      2.80 o 
  -2  14   4        0.99        0.59      1.24 o 
   1 -16   5        2.64        2.54      1.43 o 
   2 -16   5       18.86       17.35      2.28 o 
   3 -16   5        1.96        1.48      1.06 o 
   4 -16   5       17.78       15.68      2.34 o 
   5 -16   5        8.12        9.76      2.37 o 
   0 -15   5        1.47        2.07      1.29 o 
   1 -15   5       41.20       36.56      2.35 o 
   2 -15   5       65.62       71.06      3.10 o 
   3 -15   5       16.68       13.14      1.42 o 
   4 -15   5        0.82        0.03      0.67 o 
   5 -15   5        2.62        3.55      1.70 o 
   6 -15   5       17.04       15.65      2.63 o 
  -2 -14   5        2.22        0.58      1.32 o 
  -1 -14   5       27.67       28.45      1.93 o 
   0 -14   5       16.75       15.86      1.61 o 
   1 -14   5        1.07        0.92      0.93 o 
   2 -14   5        4.63        3.18      0.93 o 
   3 -14   5        5.22        4.79      0.84 o 
   4 -14   5      176.70      177.66      4.27 o 
   5 -14   5        7.72        7.17      1.16 o 
   6 -14   5       17.09       13.39      1.55 o 
   7 -14   5        7.78        7.75      2.04 o 
  -3 -13   5       13.76       13.89      1.74 o 
  -2 -13   5        4.71        5.15      1.19 o 
  -1 -13   5       81.64       73.45      2.63 o 
   0 -13   5        9.26        9.54      1.29 o 
   1 -13   5        4.03        2.01      0.88 o 
   2 -13   5       12.18       13.57      1.25 o 
   3 -13   5        6.32        6.55      0.85 o 
   4 -13   5       33.46       31.70      1.98 o 
   5 -13   5       18.48       20.80      1.63 o 
   6 -13   5       15.99       18.00      1.50 o 
   7 -13   5        5.70        5.91      0.97 o 
   8 -13   5       10.11       13.88      2.38 o 
  -4 -12   5        0.19       -0.51      0.87 o 
  -3 -12   5       30.04       33.19      1.93 o 
  -2 -12   5       31.56       29.47      2.10 o 
  -1 -12   5        0.01        0.02      0.74 o 
   0 -12   5        7.08        5.14      0.76 o 
   1 -12   5       11.93       12.15      0.82 o 
   2 -12   5      284.52      288.65      4.78 o 
   3 -12   5        2.30        3.52      0.84 o 
   4 -12   5        0.00       -0.39      0.53 o 
   5 -12   5       50.72       47.08      2.01 o 
   6 -12   5       38.85       41.06      1.90 o 
   7 -12   5       10.45       11.32      1.42 o 
   8 -12   5        0.05       -0.55      0.92 o 
  -5 -11   5       10.97       10.17      1.36 o 
  -4 -11   5        3.06        1.92      0.80 o 
  -3 -11   5       13.17       14.14      1.35 o 
  -2 -11   5       13.25       11.30      1.15 o 
  -1 -11   5      306.61      286.43      4.92 o 
   0 -11   5      100.26       98.89      3.07 o 
   1 -11   5        2.40        3.30      0.53 o 
   2 -11   5       78.97       85.24      2.12 o 
   3 -11   5       76.92       76.95      2.37 o 
   4 -11   5        1.73        1.22      0.64 o 
   5 -11   5       10.53       11.33      1.10 o 
   6 -11   5        2.53        1.66      1.03 o 
   7 -11   5        2.00        1.91      0.69 o 
   8 -11   5        0.64        1.01      0.99 o 
   9 -11   5      143.82      140.78      5.69 o 
  -6 -10   5        0.92        0.85      1.21 o 
  -5 -10   5       39.34       41.85      2.04 o 
  -4 -10   5        6.86        4.96      1.06 o 
  -3 -10   5        0.73        0.41      0.60 o 
  -2 -10   5       41.88       38.09      1.68 o 
  -1 -10   5       23.72       26.18      1.23 o 
   0 -10   5        3.00        0.52      0.50 o 
   1 -10   5      100.28       86.00      2.28 o 
   2 -10   5       86.34       79.95      1.92 o 
   3 -10   5      433.05      412.43      5.89 o 
   4 -10   5       10.99        9.70      0.97 o 
   5 -10   5       22.49       24.65      1.51 o 
   6 -10   5        0.93        1.04      0.54 o 
   7 -10   5      191.24      189.00      5.24 o 
   8 -10   5        4.89        5.98      1.24 o 
   9 -10   5       25.14       23.34      2.40 o 
  -6  -9   5       34.28       36.79      2.49 o 
  -5  -9   5        1.14        0.26      0.89 o 
  -4  -9   5      209.64      203.41      3.81 o 
  -3  -9   5      149.86      147.06      2.99 o 
  -2  -9   5       56.67       52.53      1.26 o 
  -1  -9   5      373.52      357.79      4.54 o 
   0  -9   5      306.45      298.15      3.94 o 
   1  -9   5       63.74       69.38      1.74 o 
   2  -9   5      138.65      119.48      2.45 o 
   3  -9   5      663.62      677.35      8.70 o 
   4  -9   5       20.98       21.37      1.31 o 
   5  -9   5       50.38       53.77      1.79 o 
   6  -9   5        1.58        0.76      0.49 o 
   7  -9   5        4.08        3.90      0.93 o 
   8  -9   5       67.04       75.44      6.34 o 
   9  -9   5      193.50      211.98      5.64 o 
  -7  -8   5        8.46       11.81      2.33 o 
  -6  -8   5        0.98        2.17      0.86 o 
  -5  -8   5       53.31       54.12      2.18 o 
  -4  -8   5       16.48       16.14      1.10 o 
  -3  -8   5      259.30      254.78      4.16 o 
  -2  -8   5      318.78      317.90      4.02 o 
  -1  -8   5        7.47        4.69      0.45 o 
   0  -8   5      175.69      188.62      2.82 o 
   1  -8   5      183.99      190.17      3.45 o 
   2  -8   5        0.80        0.32      0.39 o 
   3  -8   5       80.77       91.70      2.46 o 
   4  -8   5      273.36      256.29      4.66 o 
   5  -8   5       62.07       58.86      2.16 o 
   6  -8   5        6.56        4.95      0.60 o 
   7  -8   5      153.00      142.03      4.05 o 
   8  -8   5        1.20        0.67      0.74 o 
   9  -8   5        1.04       -0.04      0.78 o 
  -7  -7   5      137.38      134.71      4.23 o 
  -6  -7   5      233.72      228.23      7.49 o 
  -5  -7   5        0.23       -0.02      0.59 o 
  -4  -7   5       89.78       90.48      2.61 o 
  -3  -7   5     2195.77     2152.43     25.02 o 
  -2  -7   5      192.31      187.57      2.60 o 
  -1  -7   5        3.97        3.78      0.46 o 
   0  -7   5       16.02       18.52      0.73 o 
   1  -7   5       53.86       54.45      1.02 o 
   2  -7   5       38.10       34.93      1.40 o 
   3  -7   5       30.77       13.55      1.06 o 
   4  -7   5       27.35       21.60      1.27 o 
   5  -7   5       20.28       18.26      0.97 o 
   6  -7   5       26.83       29.15      1.01 o 
   7  -7   5       32.39       31.67      1.74 o 
   8  -7   5        4.64        4.93      1.67 o 
   9  -7   5      163.22      158.79      4.40 o 
  -8  -6   5       17.50       18.52      2.60 o 
  -7  -6   5      110.12      112.23      3.62 o 
  -6  -6   5        2.79        1.47      0.72 o 
  -5  -6   5      221.79      213.66      4.37 o 
  -4  -6   5      265.02      256.26      4.84 o 
  -3  -6   5      131.68      132.44      2.45 o 
  -2  -6   5        1.10        1.15      0.29 o 
  -1  -6   5      270.41      275.09      3.15 o 
   0  -6   5      117.20      101.47      1.69 o 
   1  -6   5      783.28      858.75      8.31 o 
   2  -6   5     1278.09     1336.56     15.96 o 
   3  -6   5       78.70       70.67      2.04 o 
   4  -6   5       43.40       42.61      1.74 o 
   5  -6   5       40.78       43.59      1.33 o 
   6  -6   5      226.32      225.10      6.42 o 
   7  -6   5       74.74       78.22      3.96 o 
   8  -6   5       15.40       14.68      1.33 o 
   9  -6   5       64.62       65.04      4.88 o 
  -8  -5   5       14.99       15.16      1.27 o 
  -7  -5   5        6.44        5.74      0.98 o 
  -6  -5   5      181.70      184.52      4.67 o 
  -5  -5   5       50.64       45.67      1.68 o 
  -4  -5   5      619.84      608.56      9.32 o 
  -3  -5   5     1059.87     1015.92     14.36 o 
  -2  -5   5      378.92      414.68      4.31 o 
  -1  -5   5      683.44      693.72      6.82 o 
   0  -5   5       61.06       67.67      1.47 o 
   1  -5   5      557.02      589.14      5.82 o 
   2  -5   5     4524.50     4708.25     47.83 o 
   3  -5   5      142.44      125.64      2.67 o 
   4  -5   5      101.82      100.87      2.99 o 
   5  -5   5       42.01       52.35      1.45 o 
   6  -5   5       44.18       45.12      1.81 o 
   7  -5   5      171.91      172.75      4.34 o 
   8  -5   5      304.09      290.12     12.59 o 
   9  -5   5       26.50       28.81      1.63 o 
  -8  -4   5        2.09        1.30      1.09 o 
  -7  -4   5        1.36        1.01      0.67 o 
  -6  -4   5       10.14        6.18      1.06 o 
  -5  -4   5      349.42      335.39      5.67 o 
  -4  -4   5      164.05      150.11      3.05 o 
  -3  -4   5       25.12       27.11      2.32 o 
  -2  -4   5      218.95      227.59      2.91 o 
  -1  -4   5      171.77      187.12      2.18 o 
   0  -4   5      472.61      527.91      6.50 o 
   1  -4   5     1628.68     1679.89     17.15 o 
   2  -4   5      280.81      254.42      3.93 o 
   3  -4   5       23.03       17.10      1.33 o 
   5  -4   5       36.52       43.61      1.01 o 
   6  -4   5       11.51       10.77      1.02 o 
   7  -4   5        8.19        6.22      0.91 o 
   8  -4   5        0.81        0.61      1.11 o 
   9  -4   5        2.19        1.27      0.72 o 
  -9  -3   5        0.02       -0.69      1.00 o 
  -8  -3   5      145.85      148.86      5.78 o 
  -7  -3   5       34.12       31.48      2.21 o 
  -6  -3   5       78.46       74.85      3.74 o 
  -5  -3   5        5.89        5.30      0.63 o 
  -3  -3   5      234.61      244.30      3.52 o 
  -2  -3   5        1.89       -0.18      0.26 o 
  -1  -3   5      594.45      588.47      5.71 o 
   0  -3   5      232.20      249.30      2.90 o 
   1  -3   5        0.10       -0.17      0.17 o 
   2  -3   5      718.09      744.08      9.06 o 
   3  -3   5     1206.74     1125.07     67.61 o 
   5  -3   5       78.99       88.20      1.60 o 
   6  -3   5       14.08       13.59      1.42 o 
   7  -3   5      247.15      255.22     10.13 o 
   8  -3   5       46.61       47.53      1.95 o 
   9  -3   5        6.52        5.49      1.20 o 
  -9  -2   5       32.06       30.35      2.54 o 
  -8  -2   5       44.50       47.49      2.90 o 
  -7  -2   5        0.01        0.23      0.75 o 
  -6  -2   5       15.41        8.19      0.81 o 
  -5  -2   5      302.18      288.43      4.71 o 
  -4  -2   5        3.93        4.61      0.67 o 
  -3  -2   5       51.94       63.37      1.41 o 
  -2  -2   5      328.14      360.98      4.66 o 
  -1  -2   5      869.42      866.49     16.11 o 
   0  -2   5       86.87       93.26      1.31 o 
   1  -2   5       31.62       31.44      0.84 o 
   2  -2   5       75.70       84.29      1.92 o 
   3  -2   5        0.70        0.64      0.38 o 
   4  -2   5     1039.39      556.74     13.78 o 
   5  -2   5      184.20      213.50      3.17 o 
   6  -2   5       26.48       26.58      1.10 o 
   7  -2   5       37.58       34.23      1.65 o 
   8  -2   5       20.18       17.39      1.59 o 
   9  -2   5        6.12        8.12      1.26 o 
  -9  -1   5       17.23       22.39      2.24 o 
  -8  -1   5       88.31       90.15      3.83 o 
  -7  -1   5      223.46      225.99      6.80 o 
  -6  -1   5      288.08      281.98      4.31 o 
  -5  -1   5      141.15      124.58      2.06 o 
  -4  -1   5      240.89      247.90      4.87 o 
  -3  -1   5     1955.13     2134.46     54.08 o 
  -2  -1   5      834.49      907.15     11.37 o 
  -1  -1   5      174.55      184.11      3.56 o 
   0  -1   5       62.91       58.80      0.96 o 
   1  -1   5      602.89      585.78      7.25 o 
   2  -1   5     1060.66     1113.63     11.82 o 
   3  -1   5      155.84      133.33      5.46 o 
   4  -1   5        2.45        0.56      0.45 o 
   5  -1   5       49.45       48.71      1.35 o 
   6  -1   5       26.07       26.76      1.05 o 
   7  -1   5       10.99       12.46      1.36 o 
   8  -1   5       95.19       96.68      4.15 o 
   9  -1   5       20.32       15.09      1.44 o 
  -9   0   5        7.80        9.48      1.46 o 
  -8   0   5        0.00       -0.57      0.75 o 
  -7   0   5       25.21       30.91      1.97 o 
  -6   0   5       64.84       54.79      1.41 o 
  -5   0   5      331.29      310.45      5.53 o 
  -4   0   5      210.58      217.34      3.00 o 
  -3   0   5      120.64      146.19      2.66 o 
  -2   0   5     2467.90     2701.29     35.35 o 
  -1   0   5       87.61       82.68      1.38 o 
   0   0   5     2870.54     2932.44     29.08 o 
   1   0   5      296.13      296.48      3.19 o 
   2   0   5       12.62       11.13      0.63 o 
   3   0   5        0.25       -0.02      0.23 o 
   5   0   5        1.35        1.84      0.48 o 
   6   0   5      329.96      297.07      6.25 o 
   7   0   5        0.60        0.21      0.44 o 
   8   0   5       11.93       10.54      1.62 o 
   9   0   5        5.58        4.92      1.54 o 
  -9   1   5        0.02       -0.50      0.74 o 
  -8   1   5      148.14      163.59      5.21 o 
  -7   1   5      280.79      277.13      7.58 o 
  -6   1   5       24.97       22.34      1.48 o 
  -5   1   5      257.89      262.34      4.00 o 
  -4   1   5       16.92       25.77      0.71 o 
  -3   1   5      750.84      751.50     12.88 o 
  -2   1   5      283.88      299.26      4.64 o 
  -1   1   5      412.35      465.40      4.67 o 
   0   1   5       78.43       92.07      1.27 o 
   1   1   5      250.27      227.07      2.54 o 
   2   1   5     7003.39     7420.78     83.95 o 
   3   1   5        0.66       -0.21      0.48 o 
   4   1   5        0.78        1.17      0.46 o 
   5   1   5       16.99       15.16      1.42 o 
   6   1   5       82.96       85.52      3.18 o 
   7   1   5       63.07       64.23      1.74 o 
   8   1   5        0.55        0.83      0.93 o 
 -10   2   5       27.96       27.13      2.00 o 
  -9   2   5       43.53       46.73      2.44 o 
  -8   2   5      114.38      124.22      4.21 o 
  -7   2   5      146.75      139.24      4.43 o 
  -6   2   5       31.96       33.61      1.76 o 
  -5   2   5       50.92       51.88      1.24 o 
  -4   2   5       60.27       58.69      1.55 o 
  -3   2   5      293.54      295.49      3.91 o 
  -2   2   5      955.64     1055.82     11.19 o 
  -1   2   5       54.49       82.89      1.15 o 
   0   2   5       68.20       71.55      2.38 o 
   1   2   5      901.69      970.89      9.30 o 
   2   2   5        7.07        9.31      0.57 o 
   3   2   5      114.49      104.80      2.01 o 
   4   2   5      245.93      250.07      5.65 o 
   5   2   5      255.60      221.57      5.06 o 
   6   2   5        0.45        0.18      0.45 o 
   7   2   5       91.11       87.79      2.56 o 
   8   2   5      123.75      112.48      2.62 o 
 -10   3   5       22.25       22.48      1.84 o 
  -9   3   5       38.88       36.06      2.16 o 
  -8   3   5        0.31       -0.03      0.65 o 
  -7   3   5       21.42       19.93      1.46 o 
  -6   3   5       25.36       25.52      1.58 o 
  -5   3   5      265.53      255.15      4.02 o 
  -3   3   5        5.80        8.81      0.67 o 
  -2   3   5       30.58       37.19      0.96 o 
  -1   3   5        2.05        2.90      0.43 o 
   0   3   5        5.60        6.97      0.45 o 
   1   3   5       30.08       16.98      0.83 o 
   2   3   5     2086.91     2193.98     25.25 o 
   3   3   5      287.84      299.69      4.42 o 
   4   3   5       26.21       32.11      1.29 o 
   5   3   5       55.54       50.97      1.65 o 
   6   3   5       96.88       97.46      2.83 o 
   7   3   5        4.65        4.09      0.85 o 
   8   3   5        1.11        0.76      1.26 o 
 -10   4   5      258.73      263.22      7.53 o 
  -9   4   5       49.56       47.15      2.46 o 
  -8   4   5      124.72      143.79      4.77 o 
  -7   4   5      217.26      239.16      6.88 o 
  -6   4   5        0.91        1.02      0.30 o 
  -5   4   5      714.10      713.53     12.34 o 
  -3   4   5      323.95      320.16      5.07 o 
  -2   4   5      379.45      405.79      6.22 o 
  -1   4   5        8.05       15.55      0.58 o 
   0   4   5        1.54        1.65      0.26 o 
   1   4   5      405.69      374.77      3.86 o 
   2   4   5      181.54      195.49      2.62 o 
   3   4   5        2.40        2.37      1.16 o 
   4   4   5        4.77        2.05      0.68 o 
   5   4   5      110.75      111.78      3.10 o 
   6   4   5       39.37       41.91      2.14 o 
   7   4   5       11.42       15.10      1.41 o 
  -9   5   5      121.14      123.26      4.43 o 
  -8   5   5       70.32       73.68      3.23 o 
  -7   5   5        2.16        3.70      1.00 o 
  -6   5   5       10.51       16.47      1.01 o 
  -5   5   5       78.77       71.53      2.19 o 
  -4   5   5      470.08      439.27      8.35 o 
  -3   5   5      184.33      183.89      3.17 o 
  -2   5   5       43.82       54.37      1.30 o 
  -1   5   5       56.48       51.91      1.05 o 
   0   5   5      155.50      162.81      2.61 o 
   1   5   5      269.53      291.64      3.49 o 
   2   5   5      157.47      155.07      3.91 o 
   3   5   5      161.71      158.45      3.31 o 
   4   5   5        0.06        0.33      0.60 o 
   5   5   5        0.93       -0.19      0.61 o 
   6   5   5       85.13       85.98      3.41 o 
   7   5   5       47.00       58.32      4.23 o 
  -9   6   5       23.36       25.56      2.04 o 
  -8   6   5       44.53       43.51      2.54 o 
  -7   6   5       12.96       10.48      1.47 o 
  -6   6   5       61.43       51.65      2.25 o 
  -5   6   5      369.68      361.80      7.22 o 
  -4   6   5       47.77       53.11      5.24 o 
  -3   6   5      179.97      186.17      2.97 o 
  -2   6   5      127.40      116.21      2.45 o 
  -1   6   5        4.26        6.90      0.57 o 
   0   6   5      598.97      590.54      9.71 o 
   1   6   5      144.31      149.91      2.39 o 
   2   6   5       60.76       66.99      1.84 o 
   3   6   5      273.92      263.71      4.43 o 
   4   6   5        4.03        4.02      0.75 o 
   5   6   5        0.21        0.32      0.71 o 
   6   6   5      127.21      134.72      3.92 o 
  -9   7   5       41.53       53.21      3.02 o 
  -8   7   5       57.11       64.58      3.34 o 
  -7   7   5       25.15       27.20      1.57 o 
  -6   7   5       15.91       16.02      1.83 o 
  -5   7   5        1.50        1.39      0.60 o 
  -4   7   5        9.79        6.87      0.99 o 
  -3   7   5      226.19      205.76      3.33 o 
  -2   7   5        8.01        4.63      0.56 o 
  -1   7   5        0.76       -0.05      0.60 o 
   0   7   5      963.69      971.83     11.80 o 
   1   7   5        0.02       -0.17      0.99 o 
   2   7   5       68.00       63.22      1.89 o 
   3   7   5        1.46        0.41      0.58 o 
   4   7   5        0.06       -0.23      0.61 o 
   5   7   5       51.71       56.75      2.52 o 
   6   7   5       13.39       17.71      2.99 o 
  -9   8   5      270.60      281.66      8.88 o 
  -8   8   5      298.90      297.80      9.32 o 
  -7   8   5       57.44       53.06      1.97 o 
  -6   8   5       79.60       83.43      2.80 o 
  -5   8   5        4.01        3.35      0.80 o 
  -4   8   5        7.08        5.52      0.98 o 
  -3   8   5      117.27      122.96      2.52 o 
  -2   8   5       14.56       15.18      0.96 o 
  -1   8   5      136.71      139.22      2.54 o 
   0   8   5       50.24       55.82      1.72 o 
   1   8   5        3.97        2.01      0.61 o 
   2   8   5        1.47        0.54      0.68 o 
   3   8   5       52.18       51.69      3.09 o 
   4   8   5       15.12       14.65      1.31 o 
   5   8   5       50.12       53.16      2.33 o 
  -8   9   5        0.02        0.30      1.13 o 
  -7   9   5       14.19       11.26      1.18 o 
  -6   9   5       68.49       71.55      3.89 o 
  -5   9   5        3.18        3.86      1.24 o 
  -4   9   5        1.13       -0.06      0.74 o 
  -3   9   5        3.99        3.70      0.73 o 
  -2   9   5      132.65      127.61      4.17 o 
  -1   9   5       18.35       16.60      0.95 o 
   0   9   5        1.53        1.53      0.62 o 
   1   9   5       47.44       53.52      1.76 o 
   2   9   5       57.09       61.73      2.75 o 
   3   9   5        3.37        4.19      1.06 o 
   4   9   5      116.61      103.73      3.33 o 
  -8  10   5      219.74      231.97      8.40 o 
  -7  10   5      203.33      195.61      5.01 o 
  -6  10   5        4.02        4.91      1.02 o 
  -5  10   5        1.00        0.68      0.79 o 
  -4  10   5       18.79       18.61      2.88 o 
  -3  10   5      239.51      241.50      4.83 o 
  -2  10   5       41.87       42.76      1.82 o 
  -1  10   5      106.17      108.48      2.47 o 
   0  10   5      145.64      147.61      3.18 o 
   1  10   5       75.72       80.94      2.25 o 
   2  10   5       48.68       52.49      2.65 o 
   3  10   5        7.65        6.75      1.47 o 
   4  10   5        6.27        4.78      1.78 o 
  -7  11   5        4.19        6.27      1.79 o 
  -6  11   5        3.32        4.04      1.06 o 
  -5  11   5      264.67      277.57      7.07 o 
  -4  11   5       15.40       16.09      1.36 o 
  -3  11   5        0.01       -0.62      0.62 o 
  -2  11   5       26.38       25.64      1.67 o 
  -1  11   5      140.18      142.16      4.17 o 
   0  11   5        4.14        4.73      0.85 o 
   1  11   5       70.92       72.83      3.00 o 
   2  11   5       32.10       27.44      2.26 o 
   3  11   5        0.38        4.12      1.60 o 
  -7  12   5       20.80       23.11      3.10 o 
  -6  12   5        3.80        4.82      1.83 o 
  -5  12   5       11.27       12.46      1.69 o 
  -4  12   5       23.22       27.96      1.82 o 
  -3  12   5      169.87      160.38      4.79 o 
  -2  12   5       28.29       27.23      2.68 o 
  -1  12   5        2.48        0.85      0.94 o 
   0  12   5        1.61        0.74      0.71 o 
   1  12   5      218.50      230.49      7.43 o 
  -5  13   5       22.90       23.03      3.25 o 
  -4  13   5        7.72        7.63      1.79 o 
  -3  13   5       22.08       22.70      2.08 o 
  -2  13   5        6.13        4.47      1.53 o 
  -1  13   5        0.98       -0.91      0.91 o 
   0  13   5       26.55       25.79      2.36 o 
   1 -16   6       13.30       12.63      2.02 o 
   2 -16   6        0.25       -0.71      1.14 o 
   3 -16   6       41.33       41.89      5.11 o 
   4 -16   6        0.09       -1.26      1.26 o 
   5 -16   6       13.02       14.50      2.75 o 
   0 -15   6        1.01       -0.69      1.13 o 
   1 -15   6      233.45      230.48      9.92 o 
   2 -15   6        1.18        1.40      1.31 o 
   3 -15   6        0.47        0.55      0.82 o 
   4 -15   6       41.00       50.02      2.07 o 
   5 -15   6       11.56       13.20      2.54 o 
   6 -15   6       16.24       16.34      2.73 o 
  -2 -14   6       30.76       32.17      2.84 o 
  -1 -14   6        9.91        8.85      1.10 o 
   0 -14   6       14.56       14.46      3.85 o 
   1 -14   6        0.83       -0.75      0.79 o 
   2 -14   6       69.14       75.45      2.63 o 
   3 -14   6       15.62       15.51      1.27 o 
   4 -14   6       36.77       42.35      1.86 o 
   5 -14   6        2.46        4.28      0.97 o 
   6 -14   6       93.62      103.02      3.30 o 
   7 -14   6        6.55        5.07      1.80 o 
  -4 -13   6       63.94       66.42      4.04 o 
  -3 -13   6        9.18        8.39      2.80 o 
  -2 -13   6       30.91       29.85      3.94 o 
  -1 -13   6        0.88        0.85      0.68 o 
   0 -13   6        1.26        1.00      0.85 o 
   1 -13   6        0.01       -0.59      0.59 o 
   2 -13   6        0.41        0.45      0.60 o 
   3 -13   6        6.36        6.42      1.13 o 
   4 -13   6        8.73        9.82      1.38 o 
   5 -13   6       42.44       42.39      2.11 o 
   6 -13   6       65.02       69.08      2.55 o 
   7 -13   6       17.75       19.12      1.72 o 
   8 -13   6        8.28        7.22      1.80 o 
  -4 -12   6        2.12       -0.06      0.99 o 
  -3 -12   6       65.64       64.45      2.49 o 
  -2 -12   6       50.12       51.06      2.45 o 
  -1 -12   6       14.04       12.69      1.02 o 
   0 -12   6       55.05       51.29      2.25 o 
   1 -12   6        0.20        0.12      0.42 o 
   2 -12   6       42.45       44.93      1.62 o 
   3 -12   6       40.89       40.07      1.50 o 
   4 -12   6        0.05        0.15      0.73 o 
   5 -12   6      146.56      157.65      3.91 o 
   6 -12   6       74.68       82.22      2.92 o 
   7 -12   6       52.07       53.57      2.06 o 
   8 -12   6       28.67       27.79      2.90 o 
  -5 -11   6        0.21       -0.55      1.31 o 
  -4 -11   6      140.27      159.26      3.61 o 
  -3 -11   6        0.00       -0.29      0.65 o 
  -2 -11   6        5.05        3.39      0.82 o 
  -1 -11   6      225.23      219.75      4.04 o 
   0 -11   6       75.49       60.49      3.73 o 
   1 -11   6       30.29       39.57      1.65 o 
   2 -11   6       26.10       23.96      1.22 o 
   3 -11   6        0.20       -0.29      0.43 o 
   4 -11   6       44.28       41.92      1.82 o 
   5 -11   6       32.46       29.75      1.62 o 
   6 -11   6       69.12       78.12      2.47 o 
   7 -11   6       70.40       65.63      2.06 o 
   8 -11   6       40.65       40.90      2.52 o 
   9 -11   6        5.75        5.50      1.56 o 
  -6 -10   6        0.61        1.50      1.69 o 
  -5 -10   6       11.82       10.47      1.12 o 
  -4 -10   6      176.77      179.32      3.63 o 
  -3 -10   6      132.63      137.34      2.98 o 
  -2 -10   6       81.25       87.31      2.53 o 
  -1 -10   6       40.25       38.64      1.31 o 
   0 -10   6       68.65       62.93      1.96 o 
   1 -10   6       63.58       64.19      1.48 o 
   2 -10   6        4.68        7.18      0.71 o 
   3 -10   6      147.56      139.52      3.69 o 
   4 -10   6      231.00      215.19      4.45 o 
   5 -10   6        6.99        6.38      0.83 o 
   6 -10   6        2.64        2.67      0.65 o 
   7 -10   6        0.40        0.29      0.45 o 
   8 -10   6       33.81       32.94      2.22 o 
   9 -10   6       51.81       55.78      3.31 o 
  -6  -9   6        5.61        6.11      1.33 o 
  -5  -9   6        5.37        6.32      1.28 o 
  -4  -9   6        6.18        5.38      0.86 o 
  -3  -9   6       23.27       20.04      1.21 o 
  -2  -9   6       32.38       31.48      1.02 o 
  -1  -9   6      216.32      194.41      3.17 o 
   0  -9   6       55.20       49.64      1.34 o 
   1  -9   6       68.73       60.26      1.30 o 
   2  -9   6       13.85        8.63      0.71 o 
   3  -9   6        1.78        0.42      0.41 o 
   4  -9   6       73.35       82.54      3.71 o 
   5  -9   6       59.66       56.09      1.88 o 
   6  -9   6        5.18        4.80      0.71 o 
   7  -9   6       44.94       49.59      2.47 o 
   8  -9   6        0.02        0.08      0.82 o 
   9  -9   6       22.12       23.23      2.30 o 
  -7  -8   6       29.38       30.61      3.45 o 
  -6  -8   6        5.77        4.74      1.17 o 
  -5  -8   6       15.46       12.31      1.35 o 
  -4  -8   6       25.59       26.81      1.36 o 
  -3  -8   6      834.21      827.07     10.61 o 
  -2  -8   6      809.57      808.03      8.88 o 
  -1  -8   6       96.96       87.29      1.53 o 
   0  -8   6       21.38       20.73      0.91 o 
   1  -8   6        0.23        0.07      0.24 o 
   2  -8   6       90.36       74.52      1.68 o 
   3  -8   6     1144.24     1123.62     16.11 o 
   4  -8   6     2116.08     2085.79     28.60 o 
   5  -8   6      219.18      206.55      4.02 o 
   6  -8   6      166.64      170.09      4.48 o 
   7  -8   6       35.96       32.64      1.96 o 
   8  -8   6       51.57       49.39      2.44 o 
   9  -8   6       43.44       40.17      2.28 o 
  -7  -7   6       34.54       38.26      3.18 o 
  -6  -7   6       53.13       51.11      2.47 o 
  -5  -7   6        2.84        2.67      0.77 o 
  -4  -7   6        4.54        3.59      0.78 o 
  -3  -7   6      179.83      167.10      3.01 o 
  -2  -7   6      216.77      219.52      3.46 o 
  -1  -7   6      508.43      498.37      5.31 o 
   0  -7   6       11.20       10.78      0.57 o 
   1  -7   6       89.91       70.63      1.33 o 
   2  -7   6       65.06       78.78      1.81 o 
   3  -7   6      238.62      237.01      5.36 o 
   4  -7   6        5.40        6.75      0.71 o 
   5  -7   6       31.00       30.18      1.32 o 
   6  -7   6       69.76       72.54      1.86 o 
   7  -7   6        0.69        0.00      0.61 o 
   8  -7   6        3.81        4.46      0.96 o 
   9  -7   6       10.16       11.82      1.39 o 
  -8  -6   6        9.15        6.72      1.89 o 
  -7  -6   6        2.64        1.86      0.90 o 
  -6  -6   6       54.73       54.69      3.47 o 
  -5  -6   6        0.88       -0.12      0.53 o 
  -4  -6   6       61.67       56.47      2.66 o 
  -3  -6   6      815.91      806.39     10.04 o 
  -2  -6   6        5.11        6.02      0.49 o 
  -1  -6   6        1.47        1.92      0.30 o 
   0  -6   6       25.77       18.74      0.73 o 
   1  -6   6      443.77      430.00      4.50 o 
   2  -6   6      620.70      684.59      7.60 o 
   3  -6   6      740.80      748.82     13.07 o 
   4  -6   6        0.55        0.21      0.28 o 
   5  -6   6      426.64      410.33      6.67 o 
   6  -6   6      653.24      677.97      8.45 o 
   7  -6   6       91.50       89.66      3.02 o 
   8  -6   6        1.19        2.86      0.86 o 
   9  -6   6       33.20       26.05      1.86 o 
  -8  -5   6       22.33       22.68      1.48 o 
  -7  -5   6       24.01       21.21      1.66 o 
  -6  -5   6       59.37       52.19      2.24 o 
  -5  -5   6       35.39       30.40      1.67 o 
  -4  -5   6      175.85      169.25      4.32 o 
  -3  -5   6      484.40      475.77      6.22 o 
  -2  -5   6      614.53      608.67      6.09 o 
  -1  -5   6        0.04        0.22      0.22 o 
   0  -5   6       39.91       41.24      0.95 o 
   1  -5   6      989.94     1148.39     10.87 o 
   2  -5   6       89.05       81.09      1.70 o 
   3  -5   6      240.89      230.63      3.49 o 
   4  -5   6        2.34        0.03      0.21 o 
   5  -5   6        2.35        3.53      0.85 o 
   6  -5   6      176.58      176.42      3.20 o 
   7  -5   6      344.84      350.34      7.59 o 
   8  -5   6       49.52       50.99      2.38 o 
   9  -5   6        0.42        0.77      0.72 o 
  -8  -4   6        0.33        0.32      1.07 o 
  -7  -4   6       37.95       44.64      2.59 o 
  -6  -4   6      171.41      164.08      4.16 o 
  -5  -4   6       47.93       50.50      2.58 o 
  -4  -4   6        8.47        3.51      0.59 o 
  -3  -4   6      681.19      720.68      8.79 o 
  -2  -4   6      390.01      452.44      5.75 o 
  -1  -4   6      847.33      910.58      8.75 o 
   0  -4   6       87.94       62.74      1.14 o 
   1  -4   6     1339.82     1444.80     13.45 o 
   2  -4   6        0.02        0.64      0.35 o 
   3  -4   6        7.70        9.77      0.62 o 
   5  -4   6       18.03       18.91      0.77 o 
   6  -4   6       71.69       74.44      2.17 o 
   7  -4   6       11.97       13.45      3.16 o 
   8  -4   6        0.20        0.44      0.77 o 
   9  -4   6       26.89       26.41      1.76 o 
  -9  -3   6       34.51       29.38      2.93 o 
  -8  -3   6      216.40      223.43      7.63 o 
  -7  -3   6      168.58      166.15      3.93 o 
  -6  -3   6       85.69       77.21      2.57 o 
  -5  -3   6        3.79        4.85      0.73 o 
  -4  -3   6       12.51       13.05      0.87 o 
  -3  -3   6      222.92      221.15      4.21 o 
  -2  -3   6      820.24      926.94      9.79 o 
  -1  -3   6        0.66        0.35      0.19 o 
   0  -3   6      148.22      173.19      2.21 o 
   1  -3   6      123.73      121.24      1.84 o 
   2  -3   6       98.95       90.77      1.94 o 
   3  -3   6       34.74       37.43      1.04 o 
   5  -3   6        0.17        0.00      0.33 o 
   6  -3   6       74.36       75.61      1.84 o 
   7  -3   6      112.25      110.13      3.45 o 
   8  -3   6        0.07        0.11      0.64 o 
   9  -3   6        6.86        7.19      2.00 o 
  -9  -2   6       71.01       73.50      3.86 o 
  -8  -2   6       17.82       23.08      2.33 o 
  -7  -2   6       67.30       69.16      1.99 o 
  -6  -2   6        1.02       -0.30      0.49 o 
  -5  -2   6      654.66      569.82     10.27 o 
  -3  -2   6        0.51        1.18      0.29 o 
  -2  -2   6      510.59      633.90      7.80 o 
  -1  -2   6      324.68      318.93      3.67 o 
   0  -2   6      262.78      241.20      3.96 o 
   1  -2   6       37.18       33.89      0.79 o 
   2  -2   6       27.27       25.13      0.75 o 
   3  -2   6      271.33      312.57      3.92 o 
   5  -2   6       70.51       68.38      1.84 o 
   6  -2   6      119.60      124.05      2.45 o 
   7  -2   6        0.93        0.31      0.63 o 
   8  -2   6        9.65       10.82      1.39 o 
   9  -2   6       74.48       74.57      3.81 o 
  -9  -1   6        0.56       -0.22      0.97 o 
  -8  -1   6      132.99      136.05      5.07 o 
  -7  -1   6       46.93       49.19      2.67 o 
  -6  -1   6       70.89       68.10      2.26 o 
  -5  -1   6      203.23      185.00      8.14 o 
  -3  -1   6       46.02       49.28      1.02 o 
  -2  -1   6     1366.18     1496.69     24.55 o 
  -1  -1   6       19.43       24.95      0.54 o 
   0  -1   6      223.99      195.48      2.41 o 
   1  -1   6       56.50       44.38      0.79 o 
   2  -1   6        0.30       -0.22      0.22 o 
   3  -1   6       88.33       89.18      1.95 o 
   4  -1   6        1.20       -0.07      0.26 o 
   5  -1   6       60.99       64.04      1.66 o 
   6  -1   6       11.73       13.22      0.88 o 
   7  -1   6      175.51      171.44      3.33 o 
   8  -1   6       36.49       42.99      4.50 o 
   9  -1   6      127.34      117.56      5.06 o 
  -9   0   6        0.40        0.89      0.92 o 
  -8   0   6       56.55       65.04      3.17 o 
  -7   0   6      424.66      408.99     10.90 o 
  -6   0   6        0.65        1.53      1.04 o 
  -5   0   6        2.59        1.59      0.51 o 
  -3   0   6      107.99       99.81      2.71 o 
  -2   0   6       51.47       51.32      2.13 o 
  -1   0   6        0.20        1.76      0.21 o 
   0   0   6      520.10      528.23      5.25 o 
   1   0   6       46.26       56.78      0.85 o 
   2   0   6       65.49       73.86      1.25 o 
   3   0   6       32.99       38.44      1.21 o 
   4   0   6       16.16       16.59      0.95 o 
   5   0   6       42.34       40.55      1.53 o 
   6   0   6      241.48      242.87      4.65 o 
   7   0   6       16.82       19.72      2.15 o 
   8   0   6       52.53       49.35      2.77 o 
  -9   1   6       10.68       10.95      1.56 o 
  -8   1   6      188.16      193.60      6.13 o 
  -7   1   6       16.64       15.06      1.57 o 
  -6   1   6       36.67       48.47      1.18 o 
  -5   1   6      528.52      512.12      9.08 o 
  -3   1   6      948.15      962.29     13.32 o 
  -2   1   6     1249.73     1374.94     18.63 o 
  -1   1   6       11.40       10.53      0.39 o 
   0   1   6     1149.31     1271.21     14.19 o 
   1   1   6        1.77        0.25      0.31 o 
   2   1   6       69.70       60.35      1.25 o 
   3   1   6      361.91      378.08      5.17 o 
   4   1   6        0.66        3.22      0.63 o 
   5   1   6      206.99      194.19      4.02 o 
   6   1   6        3.36        5.77      0.82 o 
   7   1   6       55.28       57.63      2.32 o 
   8   1   6      103.19      105.38      5.97 o 
  -9   2   6       59.53       65.84      3.11 o 
  -8   2   6        0.58        0.14      0.79 o 
  -7   2   6       88.73       77.42      3.16 o 
  -6   2   6      205.86      206.70      3.30 o 
  -5   2   6        0.15        0.05      0.36 o 
  -4   2   6        0.25        0.09      0.23 o 
  -3   2   6      748.97      757.91     14.40 o 
  -2   2   6      498.21      567.56      5.73 o 
  -1   2   6       16.23       11.97      0.48 o 
   0   2   6      354.90      314.31      3.75 o 
   1   2   6        2.54        3.87      0.34 o 
   2   2   6        2.66        1.29      0.40 o 
   3   2   6       24.10       24.90      1.10 o 
   4   2   6       67.07       61.46      2.15 o 
   5   2   6        3.97        5.53      0.82 o 
   6   2   6        0.03        0.06      0.46 o 
   7   2   6        0.66        0.94      0.59 o 
   8   2   6        4.98        5.31      0.89 o 
  -9   3   6       11.84        9.19      1.39 o 
  -8   3   6      696.26      714.80     17.69 o 
  -7   3   6       26.93       27.53      1.86 o 
  -6   3   6      333.43      335.78      6.92 o 
  -5   3   6      472.28      480.56      8.75 o 
  -4   3   6        6.91        5.61      3.07 o 
  -3   3   6      294.17      301.90      6.07 o 
  -2   3   6        6.52        6.79      0.43 o 
  -1   3   6       15.37       13.98      0.60 o 
   0   3   6      114.94      121.39      1.51 o 
   1   3   6       57.56       72.26      1.27 o 
   2   3   6     1715.60     1704.03     17.45 o 
   3   3   6     1158.70     1233.18     15.25 o 
   4   3   6       20.62       14.76      1.03 o 
   5   3   6        0.14        0.16      0.48 o 
   6   3   6       95.87       96.24      2.90 o 
   7   3   6       74.47       87.16      3.26 o 
   8   3   6       17.08       12.98      2.40 o 
  -9   4   6       38.90       39.37      2.42 o 
  -8   4   6        8.83        9.48      1.44 o 
  -7   4   6       38.10       41.02      2.38 o 
  -6   4   6       78.28       83.25      2.30 o 
  -5   4   6       42.53       40.94      2.69 o 
  -4   4   6      522.49      489.29     12.54 o 
  -3   4   6      142.30      136.06      2.61 o 
  -2   4   6      379.00      396.67      6.46 o 
  -1   4   6      496.93      470.53      4.95 o 
   0   4   6      134.16      129.79      2.22 o 
   1   4   6       53.68       52.42      1.05 o 
   2   4   6      206.67      204.30      2.60 o 
   3   4   6        2.77        1.07      0.44 o 
   4   4   6        0.40       -0.10      0.73 o 
   5   4   6        5.50        4.90      0.91 o 
   6   4   6        0.61        2.31      0.78 o 
   7   4   6      218.52      225.47      8.76 o 
  -9   5   6        8.28        7.41      1.38 o 
  -8   5   6      152.65      153.79      5.39 o 
  -7   5   6       38.40       44.07      2.56 o 
  -6   5   6       37.77       46.63      2.39 o 
  -5   5   6      716.45      688.61     12.38 o 
  -4   5   6     1505.45     1455.68     24.55 o 
  -3   5   6       32.04       31.60      1.21 o 
  -2   5   6        5.01        7.41      0.79 o 
  -1   5   6       16.08       15.49      0.66 o 
   0   5   6      913.75      891.39      8.93 o 
   1   5   6       22.00       21.86      0.92 o 
   2   5   6      107.79      119.15      2.72 o 
   3   5   6       42.81       38.65      1.48 o 
   4   5   6       45.63       44.39      1.66 o 
   5   5   6        7.54        8.81      1.18 o 
   6   5   6       11.76       14.25      1.47 o 
   7   5   6        0.55        2.08      1.61 o 
  -9   6   6       16.79       14.41      1.84 o 
  -8   6   6       81.68       84.97      3.86 o 
  -7   6   6       64.40       61.39      2.94 o 
  -6   6   6       52.76       50.48      3.07 o 
  -5   6   6      128.82      118.77      4.01 o 
  -4   6   6       35.27       27.79      1.70 o 
  -3   6   6       43.62       37.93      1.69 o 
  -2   6   6        0.18       -0.31      0.33 o 
  -1   6   6       76.90       75.25      1.49 o 
   0   6   6       60.97       69.67      1.52 o 
   1   6   6       22.39       27.25      1.18 o 
   2   6   6       41.77       47.27      1.62 o 
   3   6   6        4.69        8.10      1.61 o 
   4   6   6        0.80        0.71      0.67 o 
   5   6   6       13.19       15.41      1.51 o 
   6   6   6       96.52       99.00      5.73 o 
  -9   7   6        7.21        5.49      1.41 o 
  -8   7   6       13.43       14.32      2.00 o 
  -7   7   6       70.57       70.08      2.27 o 
  -6   7   6        9.30        9.40      1.11 o 
  -5   7   6       82.45       72.11      2.64 o 
  -4   7   6      503.13      475.36      9.60 o 
  -3   7   6       75.09       69.67      2.03 o 
  -2   7   6        4.17        3.32      0.55 o 
  -1   7   6       27.04       25.05      0.92 o 
   0   7   6      487.92      501.67      7.51 o 
   1   7   6       62.79       58.90      1.60 o 
   2   7   6        0.22        0.26      1.13 o 
   3   7   6        0.43       -0.10      0.58 o 
   4   7   6       75.08       80.05      2.39 o 
   5   7   6       63.90       64.28      2.23 o 
  -9   8   6      127.85      131.73      5.54 o 
  -8   8   6        0.07       -0.23      1.03 o 
  -7   8   6        0.18       -0.56      0.56 o 
  -6   8   6       90.67       93.39      5.29 o 
  -5   8   6       47.80       47.82      2.24 o 
  -4   8   6       70.44       72.96      2.87 o 
  -3   8   6      478.18      447.37      7.31 o 
  -2   8   6       26.12       22.38      1.19 o 
  -1   8   6       32.53       29.91      1.17 o 
   0   8   6      121.11      130.21      2.81 o 
   1   8   6       19.66       20.39      1.48 o 
   2   8   6      103.02      108.94      3.08 o 
   3   8   6        0.04       -0.10      0.76 o 
   4   8   6       83.14       78.40      4.20 o 
   5   8   6       24.63       23.57      2.16 o 
  -8   9   6       83.84       84.59      4.54 o 
  -7   9   6       67.93       67.27      4.31 o 
  -6   9   6       89.20       89.38      3.24 o 
  -5   9   6      105.10      106.38     12.61 o 
  -4   9   6        6.91        7.97      1.63 o 
  -3   9   6       77.03       77.95      2.37 o 
  -2   9   6       21.26       21.07      1.23 o 
  -1   9   6       76.16       82.19      2.08 o 
   0   9   6      219.60      228.85      4.24 o 
   1   9   6       49.55       48.91      1.71 o 
   2   9   6        2.70        3.14      1.45 o 
   3   9   6       12.30        9.39      1.30 o 
   4   9   6       18.56       19.49      2.01 o 
  -8  10   6       16.48       12.59      2.23 o 
  -7  10   6        0.69        0.28      0.86 o 
  -6  10   6       73.75       71.90      3.01 o 
  -5  10   6       42.22       33.93      3.75 o 
  -4  10   6        1.16        1.15      0.68 o 
  -3  10   6       91.26       88.26      2.82 o 
  -2  10   6       23.41       24.83      2.31 o 
  -1  10   6       10.36       11.83      1.36 o 
   0  10   6        4.29        4.19      0.78 o 
   1  10   6        7.94       10.45      2.14 o 
   2  10   6       61.04       59.84      6.21 o 
   3  10   6        0.71        1.43      1.40 o 
  -7  11   6        1.57        1.96      1.47 o 
  -6  11   6       12.97       12.83      2.40 o 
  -5  11   6       14.35       14.10      1.72 o 
  -4  11   6       36.13       36.91      2.63 o 
  -3  11   6       15.68       15.48      1.92 o 
  -2  11   6       37.59       37.82      2.53 o 
  -1  11   6        0.95        0.71      0.90 o 
   0  11   6       71.86       80.91      2.31 o 
   1  11   6      369.17      378.30      8.37 o 
   2  11   6       10.51        8.06      1.86 o 
  -6  12   6       14.02       10.49      2.42 o 
  -5  12   6        1.93        1.73      1.61 o 
  -4  12   6        1.56        0.61      0.80 o 
  -3  12   6        2.53        3.73      1.75 o 
  -2  12   6        1.13        1.00      1.19 o 
  -1  12   6        0.40        0.69      1.16 o 
   0  12   6        0.02       -0.70      0.89 o 
   1  12   6        0.29        2.15      1.42 o 
  -4  13   6        6.09        3.00      1.54 o 
  -3  13   6        0.06       -0.73      1.17 o 
  -2  13   6        0.02        2.18      1.35 o 
  -1  13   6       11.18       11.36      1.91 o 
   1 -16   7       40.23       43.52      3.12 o 
   2 -16   7       10.21        7.09      1.74 o 
   3 -16   7        3.65        3.03      1.84 o 
   4 -16   7       27.31       29.62      3.00 o 
   5 -16   7        1.75        3.02      1.72 o 
   0 -15   7       85.82       87.03      4.00 o 
   1 -15   7      124.02      120.51      5.16 o 
   2 -15   7       20.05       20.12      1.93 o 
   3 -15   7       40.97       46.32      2.32 o 
   4 -15   7        2.87        3.59      0.84 o 
   5 -15   7        6.30        8.10      2.16 o 
   6 -15   7        7.76       15.34      2.61 o 
  -2 -14   7       71.99       79.02      3.25 o 
  -1 -14   7       11.30       10.10      1.31 o 
   0 -14   7       51.45       51.20      1.84 o 
   1 -14   7       57.17       59.35      2.69 o 
   2 -14   7       25.85       25.17      1.71 o 
   3 -14   7      295.72      294.23      6.48 o 
   4 -14   7        3.74        2.17      0.75 o 
   5 -14   7        0.14        0.36      0.74 o 
   6 -14   7       14.69       10.60      1.54 o 
   7 -14   7        2.30        2.38      1.49 o 
  -4 -13   7       23.15       22.16      2.60 o 
  -3 -13   7        2.75        1.29      1.53 o 
  -2 -13   7       33.98       31.63      3.16 o 
  -1 -13   7        0.53       -0.42      0.63 o 
   0 -13   7      113.36      109.61      9.75 o 
   1 -13   7        0.00       -0.06      0.72 o 
   2 -13   7        4.45        4.54      0.89 o 
   3 -13   7       23.55       22.33      1.35 o 
   4 -13   7       16.44       17.53      1.54 o 
   5 -13   7      192.86      199.73      4.75 o 
   6 -13   7       28.04       24.98      2.83 o 
   7 -13   7        4.47        5.92      0.99 o 
   8 -13   7        3.34        2.43      1.44 o 
  -4 -12   7       31.34       29.13      1.96 o 
  -3 -12   7        7.78        7.07      1.15 o 
  -2 -12   7       32.58       34.07      2.12 o 
  -1 -12   7       10.14       11.21      0.99 o 
   0 -12   7        0.07        0.52      0.74 o 
   1 -12   7       61.76       59.81      1.59 o 
   2 -12   7        1.66        0.64      0.55 o 
   3 -12   7        0.23       -0.21      0.48 o 
   4 -12   7       22.54       22.82      1.63 o 
   5 -12   7       83.93       76.12      2.61 o 
   6 -12   7       97.77      105.86      3.53 o 
   7 -12   7        1.87        2.67      0.76 o 
   8 -12   7        7.91        9.92      1.94 o 
  -5 -11   7        4.42        3.31      1.16 o 
  -4 -11   7        6.10        5.75      0.93 o 
  -3 -11   7       13.60        8.70      1.12 o 
  -2 -11   7        0.30       -0.68      0.68 o 
  -1 -11   7        8.97        6.84      0.81 o 
   0 -11   7      172.02      153.33      4.04 o 
   1 -11   7       38.90       33.65      1.74 o 
   2 -11   7        0.26       -0.23      0.46 o 
   3 -11   7        9.95       11.64      0.99 o 
   4 -11   7       32.00       31.06      1.71 o 
   5 -11   7      206.85      204.35      4.48 o 
   6 -11   7        1.51        0.28      0.82 o 
   7 -11   7       81.56       86.98      2.49 o 
   8 -11   7       24.22       23.02      2.12 o 
  -6 -10   7        2.25        3.38      1.77 o 
  -5 -10   7        0.11       -0.64      0.64 o 
  -4 -10   7        1.40        0.18      0.63 o 
  -3 -10   7        1.86        1.56      0.64 o 
  -2 -10   7      167.16      167.15      4.03 o 
  -1 -10   7        4.40        6.02      0.69 o 
   0 -10   7      323.48      290.37      6.19 o 
   1 -10   7      353.07      340.70      4.37 o 
   2 -10   7       29.13       20.13      1.10 o 
   3 -10   7        0.33        0.24      0.41 o 
   4 -10   7      276.61      282.04      5.45 o 
   5 -10   7       10.17        8.13      0.95 o 
   6 -10   7       39.83       42.70      1.82 o 
   7 -10   7        2.69        2.37      0.59 o 
   8 -10   7        0.21       -0.53      0.87 o 
   9 -10   7       11.06       15.92      2.15 o 
  -6  -9   7       41.45       42.68      2.85 o 
  -5  -9   7       34.00       33.53      2.51 o 
  -4  -9   7        0.53       -0.53      0.53 o 
  -3  -9   7       81.89       80.66      3.08 o 
  -2  -9   7      259.01      260.51      5.13 o 
  -1  -9   7       30.05       24.54      1.55 o 
   0  -9   7        3.28        5.94      0.70 o 
   1  -9   7       19.91       12.91      0.68 o 
   2  -9   7       10.10       14.39      0.88 o 
   3  -9   7       67.20       61.76      1.62 o 
   4  -9   7        2.44        1.95      0.64 o 
   5  -9   7       42.43       42.66      2.18 o 
   6  -9   7        0.08       -0.28      0.47 o 
   7  -9   7       12.73       12.06      1.43 o 
   8  -9   7       10.30       10.84      1.44 o 
   9  -9   7        5.86        3.86      1.34 o 
  -7  -8   7       14.38       16.65      2.73 o 
  -6  -8   7       14.00       13.03      1.61 o 
  -5  -8   7      113.04      110.69      3.86 o 
  -4  -8   7       20.96       18.73      1.16 o 
  -3  -8   7      625.13      613.02      8.22 o 
  -2  -8   7        2.67        1.72      0.41 o 
  -1  -8   7       82.94       75.46      1.52 o 
   0  -8   7      229.39      189.86      2.86 o 
   1  -8   7      369.87      364.74      4.42 o 
   2  -8   7       31.76       29.07      1.04 o 
   3  -8   7      866.61      824.83     10.59 o 
   4  -8   7      295.98      297.70      5.39 o 
   5  -8   7        2.35        1.69      1.03 o 
   6  -8   7        5.35        4.81      0.68 o 
   7  -8   7       15.11       14.58      1.57 o 
   8  -8   7       47.86       48.49      4.58 o 
   9  -8   7       63.56       63.99      3.38 o 
  -7  -7   7      136.81      137.90      5.95 o 
  -6  -7   7        3.55        3.60      1.03 o 
  -5  -7   7       49.90       48.95      2.41 o 
  -4  -7   7       69.01       66.86      2.19 o 
  -3  -7   7      581.72      562.12      7.50 o 
  -2  -7   7        9.64        9.31      0.56 o 
  -1  -7   7        3.77        5.43      0.45 o 
   0  -7   7       81.06       95.88      2.12 o 
   1  -7   7       32.81       41.50      0.92 o 
   2  -7   7       17.41       16.57      0.85 o 
   3  -7   7      586.07      625.41      9.58 o 
   4  -7   7       17.71       14.89      1.05 o 
   5  -7   7      284.53      275.95      4.97 o 
   6  -7   7       75.02       75.02      2.73 o 
   7  -7   7        1.67        2.45      0.85 o 
   8  -7   7      192.17      181.43      5.03 o 
   9  -7   7       62.90       57.57      3.18 o 
  -8  -6   7       56.40       62.38      4.11 o 
  -7  -6   7       45.08       48.99      2.78 o 
  -6  -6   7      175.11      170.10      4.70 o 
  -5  -6   7      433.75      428.98      8.93 o 
  -4  -6   7      164.45      155.21      3.43 o 
  -3  -6   7      281.45      276.17      4.14 o 
  -2  -6   7      642.37      610.07      6.75 o 
  -1  -6   7      289.90      301.16      3.44 o 
   0  -6   7       32.73       34.91      0.86 o 
   1  -6   7       12.06       13.17      0.55 o 
   2  -6   7       32.92       28.46      0.94 o 
   3  -6   7        3.83        2.39      0.50 o 
   4  -6   7      695.02      678.20     10.21 o 
   5  -6   7       34.21       35.20      1.37 o 
   6  -6   7        6.15        6.41      0.68 o 
   7  -6   7       66.72       67.38      2.65 o 
   8  -6   7        6.31        7.00      1.38 o 
   9  -6   7        3.52        2.53      1.15 o 
  -8  -5   7        0.05        0.77      0.70 o 
  -7  -5   7      402.32      413.94      8.59 o 
  -6  -5   7      151.95      143.56      5.42 o 
  -5  -5   7        0.93        0.42      0.61 o 
  -4  -5   7      316.62      313.95      7.03 o 
  -3  -5   7       19.51       18.35      1.16 o 
  -2  -5   7       21.08       21.24      0.66 o 
  -1  -5   7      212.24      236.22      2.90 o 
   0  -5   7        0.00        0.46      0.28 o 
   1  -5   7      169.93      160.52      2.02 o 
   2  -5   7      270.02      288.21      3.64 o 
   3  -5   7       93.66       87.71      2.15 o 
   4  -5   7       10.85       10.99      0.85 o 
   5  -5   7       74.01       83.44      2.13 o 
   6  -5   7      101.41      102.17      2.47 o 
   7  -5   7      292.15      290.58      6.74 o 
   8  -5   7      143.71      153.07      4.51 o 
   9  -5   7        7.28        6.16      1.38 o 
  -8  -4   7        9.52        7.43      0.84 o 
  -7  -4   7        0.10       -0.23      0.57 o 
  -6  -4   7       26.67       26.65      1.90 o 
  -5  -4   7      176.93      186.62      4.56 o 
  -4  -4   7      368.79      348.63     10.02 o 
  -3  -4   7      413.39      400.32      5.29 o 
  -2  -4   7      583.09      532.33      5.36 o 
  -1  -4   7       49.64       47.61      1.00 o 
   0  -4   7      862.82      849.69      8.21 o 
   1  -4   7      517.95      509.91      5.17 o 
   2  -4   7      559.99      599.50      6.71 o 
   3  -4   7      263.30      260.07      4.53 o 
   4  -4   7      104.25       82.50      3.71 o 
   5  -4   7      511.83      512.77      8.01 o 
   6  -4   7        0.33       -0.14      0.38 o 
   7  -4   7        8.36        9.22      1.24 o 
   8  -4   7        2.58        2.53      0.83 o 
   9  -4   7        4.69        4.98      1.40 o 
  -9  -3   7        1.95        2.78      1.34 o 
  -8  -3   7        0.02        0.95      1.06 o 
  -7  -3   7       53.91       51.56      1.99 o 
  -6  -3   7       94.50      106.35      3.07 o 
  -5  -3   7       16.64       15.62      1.24 o 
  -4  -3   7       10.71       12.57      1.09 o 
  -3  -3   7      217.33      188.68      2.94 o 
  -2  -3   7      455.28      448.35      5.13 o 
  -1  -3   7      182.06      197.91      2.31 o 
   0  -3   7        3.47        3.58      0.32 o 
   1  -3   7      600.01      679.97      6.68 o 
   2  -3   7     1702.65     1767.38     18.23 o 
   3  -3   7      185.72      171.66      3.32 o 
   4  -3   7       58.10       55.96      1.41 o 
   5  -3   7       89.20       94.48      2.32 o 
   6  -3   7        2.67        4.70      0.64 o 
   7  -3   7        6.80        6.12      0.92 o 
   8  -3   7        0.39        1.04      0.75 o 
   9  -3   7        0.13       -0.83      1.00 o 
  -9  -2   7      146.89      154.71      6.09 o 
  -8  -2   7        4.52        3.20      1.25 o 
  -7  -2   7       11.77       10.20      1.50 o 
  -6  -2   7      169.68      155.83      6.00 o 
  -5  -2   7      132.95      150.08      3.65 o 
  -4  -2   7      128.39      107.57      2.88 o 
  -3  -2   7        1.31        1.92      0.38 o 
  -2  -2   7        7.77       12.53      0.50 o 
  -1  -2   7      396.29      379.34      3.93 o 
   0  -2   7      161.70      150.64      2.04 o 
   1  -2   7     2179.47     2353.84     21.59 o 
   2  -2   7       51.40       64.30      1.25 o 
   3  -2   7      537.75      548.56      7.24 o 
   4  -2   7      188.59      181.41      4.58 o 
   5  -2   7      123.84      128.37      3.63 o 
   6  -2   7        3.87        3.94      0.58 o 
   7  -2   7       17.13       15.18      0.99 o 
   8  -2   7        0.52       -0.46      0.83 o 
   9  -2   7       19.54       17.81      2.28 o 
  -9  -1   7       90.31       94.48      4.38 o 
  -8  -1   7      178.69      173.98      6.14 o 
  -7  -1   7      107.51      110.58      2.65 o 
  -6  -1   7       78.06       75.43      3.47 o 
  -5  -1   7       26.50       13.25      1.78 o 
  -4  -1   7      330.27      244.80     29.17 o 
  -3  -1   7        5.52        9.06      1.03 o 
  -2  -1   7       32.61       26.45      1.02 o 
  -1  -1   7      231.69      282.54      3.04 o 
   0  -1   7      752.24      858.21      9.02 o 
   1  -1   7        5.52        5.77      0.51 o 
   2  -1   7      260.04      243.64      2.93 o 
   3  -1   7      194.19      202.50      3.82 o 
   4  -1   7        0.00       -0.50      0.51 o 
   5  -1   7      139.75      146.72      2.90 o 
   6  -1   7       84.77       84.63      2.13 o 
   7  -1   7        8.26        8.56      0.84 o 
   8  -1   7       29.80       28.96      3.01 o 
  -9   0   7       57.23       54.99      3.19 o 
  -8   0   7        4.08        4.38      1.19 o 
  -7   0   7       62.23       61.55      3.01 o 
  -6   0   7      527.20      502.02      9.10 o 
  -5   0   7     1224.40     1187.96     19.95 o 
  -4   0   7      248.62      129.30      4.34 o 
  -3   0   7      548.56      498.78     16.50 o 
  -2   0   7        4.12        4.60      0.41 o 
  -1   0   7     1103.19     1198.36     11.26 o 
   0   0   7       97.06      131.07      1.86 o 
   1   0   7       54.83       61.98      0.95 o 
   2   0   7       15.38       18.68      0.93 o 
   3   0   7      164.33      175.40      2.62 o 
   4   0   7      441.59      441.12      6.40 o 
   5   0   7        0.02        0.69      0.49 o 
   6   0   7       59.97       61.81      2.08 o 
   7   0   7        0.11        0.49      0.58 o 
   8   0   7        3.51        5.34      3.43 o 
  -9   1   7        3.15        3.61      1.21 o 
  -8   1   7       39.31       33.90      2.29 o 
  -7   1   7        8.43       13.52      1.57 o 
  -6   1   7       29.66       33.82      2.86 o 
  -5   1   7        4.69        2.91      0.61 o 
  -4   1   7      294.27      272.33     22.30 o 
  -3   1   7      241.15      246.03      5.14 o 
  -2   1   7       15.55       11.95      0.64 o 
  -1   1   7      177.90      169.86      1.94 o 
   0   1   7       12.36        7.99      0.38 o 
   1   1   7      287.16      309.49      3.46 o 
   2   1   7      216.91      211.05      3.30 o 
   3   1   7      163.43      173.17      2.95 o 
   4   1   7       20.49       22.27      1.83 o 
   5   1   7      129.65      123.27      3.11 o 
   6   1   7        0.41        0.92      0.60 o 
   7   1   7       11.92        8.03      1.01 o 
   8   1   7        0.07       -0.27      0.51 o 
  -9   2   7       18.77       16.05      1.88 o 
  -8   2   7       99.88      112.19      4.33 o 
  -7   2   7       77.76       87.16      3.60 o 
  -6   2   7      199.93      206.62      4.39 o 
  -5   2   7      159.96      151.05      3.66 o 
  -4   2   7     2931.87     2837.24     45.89 o 
  -3   2   7       60.19       50.72      2.80 o 
  -2   2   7      503.46      482.84      5.06 o 
  -1   2   7      310.44      320.12      3.50 o 
   0   2   7       85.62       90.87      1.34 o 
   1   2   7       60.77       62.62      1.40 o 
   2   2   7      524.87      501.52      6.68 o 
   3   2   7     1750.65     1822.12     21.42 o 
   4   2   7       60.01       55.11      1.99 o 
   5   2   7        2.30        0.60      0.57 o 
   6   2   7       23.29       21.46      1.30 o 
   7   2   7       11.48        9.71      1.00 o 
   8   2   7        1.95        4.66      1.67 o 
  -9   3   7       38.73       41.81      2.63 o 
  -8   3   7        0.74        0.91      0.81 o 
  -7   3   7        0.07       -0.09      0.75 o 
  -6   3   7        3.58        4.35      0.68 o 
  -5   3   7      184.65      192.87      4.37 o 
  -4   3   7       67.15       72.24      2.32 o 
  -3   3   7      426.79      418.19      6.28 o 
  -2   3   7      130.44      138.71      2.26 o 
  -1   3   7      228.20      226.21      2.93 o 
   0   3   7       19.63       16.46      1.03 o 
   1   3   7        5.45        6.62      0.48 o 
   2   3   7        6.84        8.42      0.77 o 
   3   3   7        0.06       -0.17      0.44 o 
   4   3   7       21.62       18.45      1.19 o 
   5   3   7      194.81      187.69      3.72 o 
   6   3   7        6.95        5.56      0.84 o 
   7   3   7        1.95        2.59      1.52 o 
  -9   4   7       48.68       49.43      2.88 o 
  -8   4   7       60.65       63.15      3.21 o 
  -7   4   7        2.60        1.07      0.85 o 
  -6   4   7      170.20      153.58      3.71 o 
  -5   4   7      149.68      153.07      3.82 o 
  -4   4   7      676.00      657.04     12.01 o 
  -3   4   7      329.19      327.53      5.24 o 
  -2   4   7        0.40        1.20      0.49 o 
  -1   4   7        1.47        0.60      0.28 o 
   0   4   7       28.10       29.97      1.10 o 
   1   4   7      834.78      840.22      8.47 o 
   2   4   7       11.85       11.89      0.80 o 
   3   4   7      540.33      564.28      6.97 o 
   4   4   7      228.23      241.05      3.99 o 
   5   4   7       71.97       75.47      2.67 o 
   6   4   7        0.81        0.70      1.14 o 
   7   4   7      137.99      134.95      6.64 o 
  -9   5   7      164.36      163.47      5.91 o 
  -8   5   7       31.11       30.69      2.35 o 
  -7   5   7       39.05       37.05      2.03 o 
  -6   5   7       69.63       79.86      2.55 o 
  -5   5   7       16.77       16.27      1.32 o 
  -4   5   7      178.06      166.38      4.24 o 
  -3   5   7       21.65       19.28      1.60 o 
  -2   5   7        1.63        0.20      0.36 o 
  -1   5   7       84.39       79.67      1.88 o 
   0   5   7       32.04       37.87      1.10 o 
   1   5   7      368.26      364.85      4.63 o 
   2   5   7       21.08       22.69      1.25 o 
   3   5   7      147.31      156.65      3.18 o 
   4   5   7        3.42        6.26      0.86 o 
   5   5   7       10.39       10.33      1.73 o 
   6   5   7      150.48      159.03      5.11 o 
  -9   6   7        9.98       11.15      1.80 o 
  -8   6   7      157.00      152.39      5.79 o 
  -7   6   7       47.83       50.09      3.37 o 
  -6   6   7      140.90      130.99      3.61 o 
  -5   6   7       93.62       87.08      2.93 o 
  -4   6   7      202.94      185.68      7.12 o 
  -3   6   7      491.14      472.02      8.07 o 
  -2   6   7      191.36      195.84      4.08 o 
  -1   6   7       16.20       14.68      0.76 o 
   0   6   7      109.42      103.32      3.70 o 
   1   6   7        4.86        4.74      0.63 o 
   2   6   7       36.44       40.12      1.85 o 
   3   6   7       24.57       24.32      1.41 o 
   4   6   7       54.21       52.17      1.92 o 
   5   6   7        0.09       -0.36      0.81 o 
   6   6   7       17.81       13.10      2.69 o 
  -9   7   7       46.02       44.56      3.12 o 
  -8   7   7        5.58        8.37      1.68 o 
  -7   7   7       37.68       38.53      2.79 o 
  -6   7   7        0.42       -0.26      0.59 o 
  -5   7   7      173.56      173.06      4.65 o 
  -4   7   7      370.67      364.21     11.26 o 
  -3   7   7       93.24       85.42      2.35 o 
  -2   7   7       10.32       10.96      1.17 o 
  -1   7   7       78.29       76.92      1.76 o 
   0   7   7        0.18       -0.48      0.48 o 
   1   7   7       17.48       17.39      2.16 o 
   2   7   7        0.02        0.43      0.70 o 
   3   7   7       13.86       17.53      1.50 o 
   4   7   7      130.38      130.40      3.19 o 
   5   7   7       10.96       10.58      1.79 o 
  -8   8   7       23.51       26.19      2.83 o 
  -7   8   7       38.87       37.44      1.92 o 
  -6   8   7       18.01       16.02      2.62 o 
  -5   8   7        3.21        2.51      0.87 o 
  -4   8   7      131.21      112.22      3.79 o 
  -3   8   7       23.55       23.38      1.45 o 
  -2   8   7      145.13      142.98      3.37 o 
  -1   8   7       29.94       31.44      1.22 o 
   0   8   7        3.71        3.40      0.68 o 
   1   8   7      107.15      115.17      2.69 o 
   2   8   7        6.30        6.81      1.31 o 
   3   8   7       98.29      108.86      3.32 o 
   4   8   7       17.34       16.44      1.63 o 
  -8   9   7      105.79      114.47      5.51 o 
  -7   9   7      379.29      399.41      9.46 o 
  -6   9   7       17.59       15.58      2.75 o 
  -5   9   7       57.77       62.38      2.87 o 
  -4   9   7      206.36      203.12      5.46 o 
  -3   9   7       17.73       16.03      1.30 o 
  -2   9   7       47.70       43.54      2.22 o 
  -1   9   7       46.89       45.06      1.59 o 
   0   9   7       15.51       16.56      1.53 o 
   1   9   7        0.01        0.15      0.64 o 
   2   9   7       45.07       50.28      4.12 o 
   3   9   7        6.21        6.06      1.44 o 
   4   9   7       51.25       45.26      3.42 o 
  -7  10   7        0.60        0.12      1.28 o 
  -6  10   7        0.01        0.67      0.87 o 
  -5  10   7       52.82       53.46      2.92 o 
  -4  10   7        0.31        0.30      0.68 o 
  -3  10   7       15.64       16.84      1.64 o 
  -2  10   7        9.53       10.56      1.43 o 
  -1  10   7        0.29        0.81      1.08 o 
   0  10   7       24.33       25.35      1.51 o 
   1  10   7       25.70       20.70      2.31 o 
   2  10   7       19.54       20.61      2.01 o 
   3  10   7        8.91        9.34      2.06 o 
  -6  11   7      240.97      240.94      9.43 o 
  -5  11   7        4.83        5.03      1.31 o 
  -4  11   7        8.43        8.19      1.13 o 
  -3  11   7       70.77       71.68      5.95 o 
  -2  11   7      231.14      242.08      7.87 o 
  -1  11   7       10.99       11.40      1.83 o 
   0  11   7       69.07       67.22      2.73 o 
   1  11   7       11.29       12.95      1.67 o 
  -5  12   7       20.43       17.86      3.00 o 
  -4  12   7       52.46       59.20      3.82 o 
  -3  12   7       24.56       24.42      2.16 o 
  -2  12   7        2.85        3.49      1.45 o 
  -1  12   7        3.70        2.71      1.36 o 
   0  12   7       11.46       11.20      1.72 o 
   1 -16   8      147.10      142.61      5.72 o 
   2 -16   8        6.66        7.26      1.73 o 
   3 -16   8       51.91       53.43      2.94 o 
   4 -16   8        2.68        0.60      1.38 o 
   0 -15   8        2.52        3.63      1.45 o 
   1 -15   8        1.02        1.13      1.00 o 
   2 -15   8        9.25        9.79      1.46 o 
   3 -15   8        2.79        1.93      0.88 o 
   4 -15   8        5.60        4.53      0.89 o 
   5 -15   8        1.22       -1.33      1.33 o 
   6 -15   8        1.19       -0.26      1.33 o 
  -2 -14   8        2.29        1.11      1.11 o 
  -1 -14   8        0.03        0.23      0.90 o 
   0 -14   8        0.29       -0.01      0.67 o 
   1 -14   8       10.47        7.31      1.27 o 
   2 -14   8      166.22      172.65      4.22 o 
   3 -14   8        3.83        3.58      1.13 o 
   4 -14   8       13.76       13.32      1.18 o 
   5 -14   8        0.05       -0.36      0.70 o 
   6 -14   8       19.23       26.23      3.19 o 
   7 -14   8        0.77        0.28      1.36 o 
  -3 -13   8        8.28        6.46      1.32 o 
  -2 -13   8       65.03       68.47      2.93 o 
  -1 -13   8       22.02       26.31      2.22 o 
   0 -13   8       94.19       91.47      2.41 o 
   1 -13   8       12.63       13.32      2.23 o 
   2 -13   8       78.10       76.93      4.11 o 
   3 -13   8      133.08      138.01      3.09 o 
   4 -13   8        0.44        0.18      0.72 o 
   5 -13   8       13.25       16.24      2.30 o 
   6 -13   8       25.13       25.25      1.82 o 
   7 -13   8       45.10       53.71      3.86 o 
  -4 -12   8        6.03        5.54      1.12 o 
  -3 -12   8       73.32       75.19      3.21 o 
  -2 -12   8       27.35       28.47      2.05 o 
  -1 -12   8        0.64       -0.37      0.93 o 
   0 -12   8      148.39      164.59      5.99 o 
   1 -12   8        2.74        3.89      0.58 o 
   2 -12   8        5.34        5.06      1.27 o 
   3 -12   8       62.14       62.89      2.24 o 
   4 -12   8       71.43       74.34      2.71 o 
   5 -12   8       18.61       16.58      1.83 o 
   6 -12   8       26.02       24.98      1.71 o 
   7 -12   8       39.73       47.58      2.03 o 
   8 -12   8        0.29        1.79      1.34 o 
  -5 -11   8       26.01       28.33      2.22 o 
  -4 -11   8        8.19        7.83      1.15 o 
  -3 -11   8       17.14       17.96      1.46 o 
  -2 -11   8      374.01      379.12      6.81 o 
  -1 -11   8       24.27       21.00      1.49 o 
   0 -11   8       97.43       90.39      2.53 o 
   1 -11   8       44.94       45.19      1.34 o 
   2 -11   8        6.57        6.52      0.75 o 
   3 -11   8       22.19       21.14      1.27 o 
   4 -11   8        0.25        0.05      0.56 o 
   5 -11   8       91.68       86.34      2.83 o 
   6 -11   8       29.05       35.73      1.78 o 
   7 -11   8        5.43        5.22      0.84 o 
   8 -11   8       28.72       27.53      2.86 o 
  -6 -10   8        1.99        2.52      1.74 o 
  -5 -10   8       65.96       65.52      2.43 o 
  -4 -10   8        1.39        0.11      0.60 o 
  -3 -10   8       95.46      102.40      2.52 o 
  -2 -10   8       72.83       65.67      2.31 o 
  -1 -10   8      112.43      110.10      2.27 o 
   0 -10   8       30.87       26.10      1.12 o 
   1 -10   8       41.71       28.26      1.00 o 
   2 -10   8        5.48       11.03      0.86 o 
   3 -10   8       39.06       40.42      1.56 o 
   4 -10   8      284.49      266.51      5.31 o 
   5 -10   8      266.36      260.12      5.25 o 
   6 -10   8       51.41       52.06      2.06 o 
   7 -10   8       18.45       21.29      1.99 o 
   8 -10   8        0.63        0.05      1.04 o 
  -6  -9   8       65.82       77.45      4.95 o 
  -5  -9   8       32.05       34.27      2.53 o 
  -4  -9   8        0.11       -0.25      0.55 o 
  -3  -9   8       16.89       17.47      1.14 o 
  -2  -9   8      614.20      618.42      7.16 o 
  -1  -9   8      201.16      208.60      3.37 o 
   0  -9   8       84.29       75.51      1.72 o 
   1  -9   8        0.30       -0.15      0.30 o 
   2  -9   8       32.49       36.94      1.49 o 
   3  -9   8       69.69       82.39      1.94 o 
   4  -9   8      185.94      185.55      4.04 o 
   5  -9   8       74.66       71.17      2.24 o 
   6  -9   8       60.77       65.32      3.44 o 
   7  -9   8        0.70        0.38      0.46 o 
   8  -9   8        5.19        6.44      2.09 o 
   9  -9   8        1.07        1.02      1.17 o 
  -7  -8   8        3.11        2.12      1.59 o 
  -6  -8   8        5.84        5.89      1.25 o 
  -5  -8   8       83.96       85.54      4.45 o 
  -4  -8   8       47.29       47.11      1.67 o 
  -3  -8   8      225.21      230.69      5.63 o 
  -2  -8   8        1.93        3.50      0.52 o 
  -1  -8   8      221.43      225.45      3.14 o 
   0  -8   8      414.27      373.57      4.28 o 
   1  -8   8       49.55       44.60      1.09 o 
   2  -8   8        9.64        7.97      0.66 o 
   3  -8   8      273.52      259.01      3.99 o 
   4  -8   8        8.67        8.09      0.89 o 
   5  -8   8       14.92       14.30      1.10 o 
   6  -8   8        6.46        5.47      1.20 o 
   7  -8   8        1.30        0.77      1.55 o 
   8  -8   8        4.66        5.33      1.16 o 
   9  -8   8      102.59       97.40      4.39 o 
  -7  -7   8        0.04        0.86      1.39 o 
  -6  -7   8       56.19       54.63      2.64 o 
  -5  -7   8        6.68        8.67      1.34 o 
  -4  -7   8       62.71       60.08      1.95 o 
  -3  -7   8        2.94        2.17      0.53 o 
  -2  -7   8     1682.87     1663.29     17.17 o 
  -1  -7   8      411.08      400.41      5.00 o 
   0  -7   8       23.84       17.95      0.83 o 
   1  -7   8       69.10       71.11      1.28 o 
   2  -7   8       47.44       52.43      1.39 o 
   3  -7   8      114.01      106.97      2.67 o 
   4  -7   8      518.82      506.33      8.17 o 
   5  -7   8      345.35      355.41      6.20 o 
   6  -7   8       77.04       75.10      1.78 o 
   7  -7   8       65.15       60.77      4.55 o 
   8  -7   8       48.44       44.73      2.45 o 
   9  -7   8        0.30        0.15      1.03 o 
  -8  -6   8       10.14       12.18      2.30 o 
  -7  -6   8        1.13        1.31      0.85 o 
  -6  -6   8       31.65       27.79      2.04 o 
  -5  -6   8       69.13       72.12      2.85 o 
  -4  -6   8       16.71       18.26      2.93 o 
  -3  -6   8       62.22       50.48      1.43 o 
  -2  -6   8       46.15       49.22      1.24 o 
  -1  -6   8        7.39        7.03      0.54 o 
   0  -6   8     1928.88     1932.91     20.47 o 
   1  -6   8       67.50       64.47      1.17 o 
   2  -6   8       91.30      113.94      2.14 o 
   3  -6   8      129.22      128.32      4.54 o 
   4  -6   8      435.59      444.24      7.30 o 
   5  -6   8       46.07       47.02      1.66 o 
   6  -6   8       70.91       71.96      2.05 o 
   7  -6   8       50.44       48.26      3.83 o 
   8  -6   8       20.42       16.94      1.94 o 
   9  -6   8       19.50       17.58      2.18 o 
  -8  -5   8       75.65       79.02      4.48 o 
  -7  -5   8       66.25       64.32      2.64 o 
  -6  -5   8        6.93        8.14      1.17 o 
  -5  -5   8       14.12       13.89      1.37 o 
  -4  -5   8        9.13        7.78      1.05 o 
  -3  -5   8       42.65       32.60      1.09 o 
  -2  -5   8     2081.46     2019.01     20.42 o 
  -1  -5   8      277.88      302.94      3.82 o 
   0  -5   8        8.96       14.70      0.63 o 
   1  -5   8       29.39       28.42      0.73 o 
   2  -5   8      103.35      105.44      2.00 o 
   3  -5   8      102.18      113.96      2.65 o 
   4  -5   8      251.26      239.46      4.46 o 
   5  -5   8        0.42        0.11      0.34 o 
   6  -5   8       65.51       64.51      1.93 o 
   7  -5   8      306.32      317.21      8.13 o 
   8  -5   8       76.73       76.35      3.12 o 
   9  -5   8       84.90       77.47      3.89 o 
  -8  -4   8       50.60       59.32      2.69 o 
  -7  -4   8       39.02       37.71      1.88 o 
  -6  -4   8      132.85      137.90      3.87 o 
  -5  -4   8       51.92       32.45      1.74 o 
  -4  -4   8      215.69      191.08      4.64 o 
  -3  -4   8      179.03      159.18      2.58 o 
  -2  -4   8     1136.32     1157.87     11.95 o 
  -1  -4   8      238.15      229.87      2.69 o 
   0  -4   8       29.69       30.74      0.85 o 
   1  -4   8       51.07       45.55      1.10 o 
   2  -4   8      210.24      227.93      3.08 o 
   3  -4   8       21.36       21.39      1.09 o 
   4  -4   8       20.16       17.78      1.12 o 
   5  -4   8       80.34       76.59      2.13 o 
   6  -4   8        0.73        0.19      0.45 o 
   7  -4   8       27.04       22.81      2.96 o 
   8  -4   8       93.91       92.93      3.04 o 
   9  -4   8        9.61        9.38      1.84 o 
  -8  -3   8       49.82       44.85      3.20 o 
  -7  -3   8      137.12      133.98      3.61 o 
  -6  -3   8       36.93       35.87      2.41 o 
  -5  -3   8       15.88       19.81      1.45 o 
  -4  -3   8       89.66       75.06      2.48 o 
  -3  -3   8       18.19       26.40      1.06 o 
  -2  -3   8      703.25      715.70      7.76 o 
  -1  -3   8      250.53      298.87      3.29 o 
   0  -3   8       11.45       13.40      0.72 o 
   1  -3   8      307.65      294.38      3.39 o 
   2  -3   8      271.76      272.66      3.53 o 
   3  -3   8       12.42       11.74      0.91 o 
   4  -3   8      291.90      305.35      4.61 o 
   5  -3   8        0.17        0.05      0.42 o 
   6  -3   8        4.79        4.12      0.68 o 
   7  -3   8        3.00        2.04      0.51 o 
   8  -3   8      189.06      194.41      4.76 o 
   9  -3   8        0.38        2.12      1.32 o 
  -9  -2   8       79.58       83.20      4.39 o 
  -8  -2   8       22.85       21.64      2.40 o 
  -7  -2   8       60.07       55.85      2.34 o 
  -6  -2   8      325.25      304.31      6.37 o 
  -5  -2   8      130.35       84.08      4.35 o 
  -4  -2   8       43.73       40.30      2.99 o 
  -3  -2   8       72.05       73.29      2.17 o 
  -2  -2   8      227.18      240.53      3.49 o 
  -1  -2   8     1105.87     1230.47     11.63 o 
   0  -2   8       21.81       15.84      0.56 o 
   1  -2   8       28.09       27.43      0.71 o 
   2  -2   8       38.72       30.04      0.88 o 
   3  -2   8       28.77       28.17      1.05 o 
   4  -2   8       11.40       13.37      1.02 o 
   5  -2   8      218.42      228.06      4.46 o 
   6  -2   8        1.04       -0.20      0.45 o 
   7  -2   8        9.30        8.88      1.53 o 
   8  -2   8       25.71       21.24      2.01 o 
  -9  -1   8        5.86        4.62      1.51 o 
  -8  -1   8        8.23        8.44      1.60 o 
  -7  -1   8       22.84       21.54      1.24 o 
  -6  -1   8        4.22        1.71      0.59 o 
  -5  -1   8       51.67       30.36      1.48 o 
  -4  -1   8       85.21       76.32      2.40 o 
  -3  -1   8       27.94       28.15      1.40 o 
  -2  -1   8     1405.38     1386.03     16.09 o 
  -1  -1   8      341.93      402.55      4.20 o 
   0  -1   8        0.42        2.67      0.28 o 
   1  -1   8      155.02      163.36      2.09 o 
   2  -1   8      423.40      414.03      5.01 o 
   3  -1   8      182.08      174.95      2.90 o 
   4  -1   8        6.12        7.16      0.72 o 
   5  -1   8       49.02       48.38      1.61 o 
   6  -1   8      143.79      142.79      3.41 o 
   7  -1   8        8.86        9.67      1.19 o 
   8  -1   8        1.09        0.88      1.20 o 
  -9   0   8      229.18      229.79      7.69 o 
  -8   0   8       15.82       15.17      1.95 o 
  -7   0   8       82.87       91.61      2.45 o 
  -6   0   8       70.57       63.69      3.73 o 
  -5   0   8        7.65        5.95      0.78 o 
  -4   0   8        0.57        0.68      0.46 o 
  -3   0   8      212.25      210.39      3.57 o 
  -2   0   8      102.93       95.73      1.83 o 
  -1   0   8     2092.20     2232.05     20.59 o 
   0   0   8      182.57      184.21      2.13 o 
   1   0   8       80.53       92.45      1.28 o 
   2   0   8       51.06       46.89      1.18 o 
   3   0   8       93.04       94.16      1.82 o 
   4   0   8        0.15       -0.10      0.45 o 
   5   0   8       14.12       14.64      1.20 o 
   6   0   8        9.01        7.27      0.95 o 
   7   0   8       49.57       49.50      2.00 o 
   8   0   8        9.29        7.43      1.88 o 
  -9   1   8      282.55      292.69      9.06 o 
  -8   1   8       56.40       50.73      2.97 o 
  -7   1   8      169.73      168.55      3.69 o 
  -6   1   8      129.40      130.07      3.31 o 
  -5   1   8        0.67        4.48      0.72 o 
  -4   1   8      162.79      150.35      3.74 o 
  -3   1   8      305.76      297.41      4.74 o 
  -2   1   8      308.08      316.34      4.99 o 
  -1   1   8       33.05       37.96      0.79 o 
   0   1   8       36.53       34.68      1.54 o 
   1   1   8        5.88        3.29      0.36 o 
   2   1   8       39.49       34.32      1.17 o 
   3   1   8     1159.94     1208.72     15.09 o 
   4   1   8        3.24        3.81      0.72 o 
   5   1   8       21.39       20.19      1.45 o 
   6   1   8        6.37        5.56      0.89 o 
   7   1   8      182.61      183.62      4.27 o 
   8   1   8       89.27       92.05      3.57 o 
  -9   2   8       81.58       86.23      4.06 o 
  -8   2   8        0.41        1.19      0.94 o 
  -7   2   8      282.01      283.45      5.55 o 
  -6   2   8       85.46       76.45      2.60 o 
  -5   2   8       30.86       30.79      1.50 o 
  -4   2   8      253.13      244.27      5.37 o 
  -3   2   8        0.36        0.19      0.34 o 
  -2   2   8       29.03       27.15      1.09 o 
  -1   2   8      866.99      896.01      9.56 o 
   0   2   8       47.27       35.32      1.05 o 
   1   2   8       61.16       72.53      1.33 o 
   2   2   8      353.59      375.07      7.63 o 
   3   2   8      190.80      183.53      3.26 o 
   4   2   8        2.25        2.13      0.69 o 
   5   2   8       27.62       26.16      1.72 o 
   6   2   8        0.23       -0.03      0.56 o 
   7   2   8       19.57       23.97      1.89 o 
  -9   3   8       43.63       50.57      3.11 o 
  -8   3   8      108.06      103.69      4.40 o 
  -7   3   8       79.41       81.67      2.30 o 
  -6   3   8       15.62       14.25      1.17 o 
  -5   3   8       21.40       21.94      2.23 o 
  -4   3   8      106.33      109.28      3.17 o 
  -3   3   8      190.77      179.47      3.33 o 
  -2   3   8      171.95      184.59      3.43 o 
  -1   3   8       78.53       75.76      1.33 o 
   0   3   8       51.55       44.62      1.63 o 
   1   3   8     1038.45     1011.06     10.89 o 
   2   3   8       42.54       43.09      1.44 o 
   3   3   8       46.83       47.58      2.41 o 
   4   3   8       15.41       16.71      1.19 o 
   5   3   8       34.17       33.36      1.72 o 
   6   3   8        0.45        0.35      0.71 o 
   7   3   8       21.30       26.71      3.27 o 
  -9   4   8       22.83       24.57      2.44 o 
  -8   4   8        0.53        0.17      0.89 o 
  -7   4   8      999.39     1031.75     17.63 o 
  -6   4   8      270.39      266.88      5.82 o 
  -5   4   8       49.09       51.56      2.10 o 
  -4   4   8        6.57        5.70      0.88 o 
  -3   4   8      220.26      207.16      3.83 o 
  -2   4   8      418.49      394.72     10.30 o 
  -1   4   8        9.11       15.14      0.94 o 
   0   4   8        3.42        2.94      0.45 o 
   1   4   8      246.75      251.90      3.27 o 
   2   4   8       48.94       53.54      1.95 o 
   3   4   8      310.62      317.50      4.57 o 
   4   4   8      324.32      318.74      4.82 o 
   5   4   8       19.06       22.57      1.77 o 
   6   4   8       27.94       28.03      1.98 o 
  -9   5   8      111.30      124.73      5.19 o 
  -8   5   8        8.16        7.99      1.62 o 
  -7   5   8        0.95        1.16      0.61 o 
  -6   5   8      123.33      118.25      3.57 o 
  -5   5   8       77.36       80.28      2.79 o 
  -4   5   8       93.28       89.81      3.01 o 
  -3   5   8      283.27      294.97      5.10 o 
  -2   5   8        0.66       -0.40      0.45 o 
  -1   5   8      108.04      116.14      1.99 o 
   0   5   8        2.23        2.31      0.51 o 
   1   5   8      108.85      111.08      2.24 o 
   2   5   8       12.00       11.35      1.07 o 
   3   5   8        1.22        1.24      0.66 o 
   4   5   8        4.18        2.49      1.03 o 
   5   5   8        2.89        3.67      1.05 o 
   6   5   8        8.41       12.64      2.57 o 
  -9   6   8        0.01        0.32      1.15 o 
  -8   6   8        8.56        6.16      1.53 o 
  -7   6   8      143.37      133.09      6.06 o 
  -6   6   8      110.62      112.06      3.83 o 
  -5   6   8       10.02        7.32      1.83 o 
  -4   6   8        8.77       10.56      1.28 o 
  -3   6   8      323.95      342.64      5.88 o 
  -2   6   8      105.26       91.38      2.45 o 
  -1   6   8       39.70       39.27      1.26 o 
   0   6   8       24.03       21.84      1.52 o 
   1   6   8        9.03        7.47      0.76 o 
   2   6   8      181.82      186.16      4.18 o 
   3   6   8      242.75      263.49      4.71 o 
   4   6   8        9.51       10.01      1.21 o 
   5   6   8        2.47        2.50      0.93 o 
  -8   7   8       97.94      100.62      4.93 o 
  -7   7   8       17.20       15.22      4.08 o 
  -6   7   8        5.44        2.79      0.89 o 
  -5   7   8       33.20       33.72      1.96 o 
  -4   7   8        0.03        0.27      0.80 o 
  -3   7   8       37.30       32.98      1.62 o 
  -2   7   8        1.73        2.59      0.68 o 
  -1   7   8       12.56       11.43      0.90 o 
   0   7   8       26.10       29.77      1.37 o 
   1   7   8      185.62      186.70      3.64 o 
   2   7   8       48.06       48.10      2.07 o 
   3   7   8        9.11       10.37      1.33 o 
   4   7   8       14.46       13.84      1.85 o 
   5   7   8        6.19        4.04      1.28 o 
  -8   8   8       88.06       94.88      4.94 o 
  -7   8   8       26.78       27.69      4.04 o 
  -6   8   8       47.55       44.14      2.30 o 
  -5   8   8       31.89       30.40      2.22 o 
  -4   8   8      170.66      155.87      3.60 o 
  -3   8   8      149.59      155.64      3.64 o 
  -2   8   8       52.74       57.37      2.49 o 
  -1   8   8       30.84       33.19      1.64 o 
   0   8   8       34.31       36.94      1.51 o 
   1   8   8       74.88       78.11      3.94 o 
   2   8   8        8.78        6.09      1.27 o 
   3   8   8       23.86       22.65      1.78 o 
   4   8   8        5.63        6.32      1.90 o 
  -7   9   8        0.12        0.21      1.14 o 
  -6   9   8       16.45       14.49      1.66 o 
  -5   9   8       66.58       69.95      3.14 o 
  -4   9   8        1.98        3.50      0.91 o 
  -3   9   8       48.67       52.34      2.09 o 
  -2   9   8      155.43      159.01      4.59 o 
  -1   9   8       44.97       46.51      2.83 o 
   0   9   8        0.18       -0.61      0.61 o 
   1   9   8       72.71       75.06      3.02 o 
   2   9   8        0.09        0.28      1.09 o 
   3   9   8       10.29        9.60      2.00 o 
  -7  10   8      103.23      101.90      5.61 o 
  -6  10   8       81.20       72.51      4.75 o 
  -5  10   8        4.59        4.73      1.54 o 
  -4  10   8        1.05        0.74      0.73 o 
  -3  10   8        0.02       -0.17      0.82 o 
  -2  10   8       28.52       24.72      2.54 o 
  -1  10   8       11.46        8.65      1.65 o 
   0  10   8       31.46       32.16      1.70 o 
   1  10   8      173.70      175.81      4.99 o 
   2  10   8       35.56       33.78      3.03 o 
  -6  11   8        9.49       11.45      2.44 o 
  -5  11   8       48.20       50.58      4.10 o 
  -4  11   8       58.56       68.14      4.10 o 
  -3  11   8        0.24        0.04      0.94 o 
  -2  11   8       16.83       17.63      2.26 o 
  -1  11   8        3.08        2.58      1.31 o 
   0  11   8       46.56       52.23      2.99 o 
   1  11   8       16.65       19.32      2.30 o 
  -4  12   8        3.83        1.09      1.43 o 
  -3  12   8       50.28       53.68      3.53 o 
  -2  12   8        1.28        0.44      1.25 o 
   1 -16   9      107.21      114.70      5.03 o 
   2 -16   9       16.90       12.58      2.10 o 
   3 -16   9        1.57        1.58      1.47 o 
   4 -16   9       42.43       34.24      3.22 o 
  -1 -15   9       11.17       15.63      2.05 o 
   0 -15   9        0.83        0.04      1.21 o 
   1 -15   9       14.71       14.76      1.74 o 
   2 -15   9      139.91      156.95      4.84 o 
   3 -15   9        7.96        6.98      1.15 o 
   4 -15   9        1.36        1.51      0.85 o 
   5 -15   9       80.85       83.20      5.29 o 
   6 -15   9        4.38        7.69      2.10 o 
  -2 -14   9       19.67       22.32      3.36 o 
  -1 -14   9       62.99       76.38      2.81 o 
   0 -14   9      100.18      106.40      2.67 o 
   1 -14   9        0.69        1.64      0.94 o 
   2 -14   9      149.71      152.77      3.94 o 
   3 -14   9        2.04        2.84      0.90 o 
   4 -14   9       68.27       74.72      2.31 o 
   5 -14   9        2.95        2.58      1.10 o 
   6 -14   9        7.98        6.45      1.93 o 
   7 -14   9       43.67       43.99      3.60 o 
  -3 -13   9       32.40       33.71      2.38 o 
  -2 -13   9       30.86       31.03      3.70 o 
  -1 -13   9      101.12      108.84      6.27 o 
   0 -13   9        2.79        2.48      0.71 o 
   1 -13   9        6.18        7.09      1.35 o 
   2 -13   9       49.62       54.09      2.17 o 
   3 -13   9       11.94        9.90      1.03 o 
   4 -13   9       65.83       66.69      2.10 o 
   5 -13   9        1.52        2.16      0.85 o 
   6 -13   9      106.63       96.88      3.15 o 
   7 -13   9        1.58        3.61      1.55 o 
  -4 -12   9        1.50       -0.28      1.81 o 
  -3 -12   9       16.12       16.06      1.48 o 
  -2 -12   9        6.35        6.70      1.74 o 
  -1 -12   9      504.25      525.78     10.12 o 
   0 -12   9        4.23        5.10      0.79 o 
   1 -12   9      110.54      104.16      2.20 o 
   2 -12   9       10.87       10.31      0.96 o 
   3 -12   9       59.41       63.05      2.21 o 
   4 -12   9        7.07        4.49      0.89 o 
   5 -12   9      153.13      154.18      5.86 o 
   6 -12   9      206.19      198.77      4.65 o 
   7 -12   9       60.53       60.72      2.30 o 
   8 -12   9        2.62        0.09      1.17 o 
  -5 -11   9        6.74        8.16      1.42 o 
  -4 -11   9        3.37        2.87      1.11 o 
  -3 -11   9        0.06       -0.34      1.00 o 
  -2 -11   9        3.79        3.20      0.85 o 
  -1 -11   9       91.68       93.28      2.91 o 
   0 -11   9       39.84       36.26      1.42 o 
   1 -11   9        5.94        1.48      0.48 o 
   2 -11   9       55.40       52.94      2.05 o 
   3 -11   9       70.76       72.35      1.99 o 
   4 -11   9       23.25       19.30      1.49 o 
   5 -11   9      102.29      100.58      3.00 o 
   6 -11   9       51.76       51.02      3.15 o 
   7 -11   9       73.30       81.69      2.97 o 
   8 -11   9        0.62        0.86      1.21 o 
  -6 -10   9        0.49        0.43      1.65 o 
  -5 -10   9       66.39       63.48      2.44 o 
  -4 -10   9        0.03       -0.50      0.67 o 
  -3 -10   9      102.65       99.79      2.48 o 
  -2 -10   9       93.89       82.73      2.47 o 
  -1 -10   9       26.95       26.25      1.58 o 
   0 -10   9        2.88        1.61      0.54 o 
   1 -10   9       98.00       77.70      1.62 o 
   2 -10   9       21.19       16.50      1.03 o 
   3 -10   9        6.74        6.94      0.87 o 
   4 -10   9       94.96       87.16      5.18 o 
   5 -10   9        5.48        4.36      2.32 o 
   6 -10   9       48.78       52.99      2.11 o 
   7 -10   9       33.25       32.50      2.52 o 
   8 -10   9       64.65       65.42      3.91 o 
  -6  -9   9      186.50      199.20      8.42 o 
  -5  -9   9        5.83        6.51      1.34 o 
  -4  -9   9       16.30       14.24      2.13 o 
  -3  -9   9       12.37       12.41      1.61 o 
  -2  -9   9        5.84        5.55      0.56 o 
  -1  -9   9        0.08       -0.43      0.43 o 
   0  -9   9       75.64       59.89      1.54 o 
   1  -9   9       41.21       30.06      1.05 o 
   2  -9   9      305.11      283.65      4.45 o 
   3  -9   9        0.66        3.53      0.56 o 
   4  -9   9      229.97      218.67      4.61 o 
   5  -9   9        0.54        0.08      0.52 o 
   6  -9   9       15.85       15.45      1.40 o 
   7  -9   9       72.44       73.71      1.78 o 
   8  -9   9       29.72       28.15      2.30 o 
  -7  -8   9        7.26        5.48      1.89 o 
  -6  -8   9       33.89       36.68      3.19 o 
  -5  -8   9       85.44       85.10      3.43 o 
  -4  -8   9       74.62       74.89      2.33 o 
  -3  -8   9      104.37      107.27      2.39 o 
  -2  -8   9      295.91      299.85      3.91 o 
  -1  -8   9       13.88       12.17      0.91 o 
   0  -8   9       91.95       95.32      2.68 o 
   1  -8   9      102.23      118.43      1.97 o 
   2  -8   9       50.39       47.96      1.42 o 
   3  -8   9        4.25        7.23      0.67 o 
   4  -8   9        0.08        0.55      0.51 o 
   5  -8   9      373.18      360.21      6.47 o 
   6  -8   9       13.96       15.58      1.37 o 
   7  -8   9        0.25        0.71      0.52 o 
   8  -8   9       12.99       13.16      1.66 o 
   9  -8   9        9.70       10.79      1.94 o 
  -7  -7   9        6.37        9.68      2.16 o 
  -6  -7   9      359.07      388.79     14.19 o 
  -5  -7   9        0.77        0.11      0.74 o 
  -4  -7   9      132.84      138.66      3.20 o 
  -3  -7   9        1.12        0.72      0.82 o 
  -2  -7   9        2.65        2.05      0.40 o 
  -1  -7   9      104.60      112.75      2.39 o 
   0  -7   9        5.21        1.12      0.32 o 
   1  -7   9       47.01       39.92      1.41 o 
   2  -7   9      505.79      498.14      6.72 o 
   3  -7   9       29.61       23.87      1.08 o 
   4  -7   9      230.59      227.05      4.55 o 
   5  -7   9      177.86      184.90      3.97 o 
   6  -7   9       73.50       68.60      2.57 o 
   7  -7   9        3.46        3.57      0.84 o 
   8  -7   9        0.63        1.85      0.99 o 
   9  -7   9       43.18       41.84      3.07 o 
  -7  -6   9       75.62       78.88      3.13 o 
  -6  -6   9      119.69      124.91      4.01 o 
  -5  -6   9        4.82        2.98      0.88 o 
  -4  -6   9       57.60       54.49      3.05 o 
  -3  -6   9        0.31       -0.15      0.45 o 
  -2  -6   9      570.57      555.11      6.28 o 
  -1  -6   9        0.03        0.14      0.30 o 
   0  -6   9       61.47       79.52      1.45 o 
   1  -6   9       75.23       80.41      1.38 o 
   2  -6   9       33.84       34.83      1.14 o 
   3  -6   9      188.00      199.15      3.27 o 
   4  -6   9        0.31        0.04      0.47 o 
   5  -6   9       10.37       10.56      1.12 o 
   6  -6   9      556.84      541.34      8.78 o 
   7  -6   9      111.00      111.67      2.63 o 
   8  -6   9        5.31        5.40      1.27 o 
   9  -6   9        5.74        4.81      1.54 o 
  -8  -5   9       41.07       40.34      3.35 o 
  -7  -5   9       26.44       21.11      2.22 o 
  -6  -5   9       89.60       92.04      3.22 o 
  -5  -5   9       25.23       20.70      1.68 o 
  -4  -5   9      849.59      798.95     14.74 o 
  -3  -5   9        3.54        3.35      0.59 o 
  -2  -5   9      307.31      287.06      4.98 o 
  -1  -5   9        7.60       12.20      0.58 o 
   0  -5   9       36.66       33.56      0.89 o 
   1  -5   9        1.44        1.59      0.29 o 
   2  -5   9      153.93      166.82      2.81 o 
   3  -5   9      261.45      247.13      3.77 o 
   4  -5   9      120.87      125.60      2.98 o 
   5  -5   9      538.82      544.27      7.52 o 
   6  -5   9        2.58        3.35      0.70 o 
   7  -5   9        3.98        3.66      0.65 o 
   8  -5   9      133.96      142.49      4.65 o 
   9  -5   9        0.55       -0.56      1.08 o 
  -8  -4   9      143.22      150.33      7.73 o 
  -7  -4   9        9.66        8.40      1.14 o 
  -6  -4   9      196.49      191.58      4.91 o 
  -5  -4   9      345.83      342.68     11.53 o 
  -4  -4   9        0.30        0.45      0.54 o 
  -3  -4   9      285.70      289.52      4.85 o 
  -2  -4   9       91.52       95.79      1.70 o 
  -1  -4   9       22.68       18.83      0.67 o 
   0  -4   9      105.27      103.19      1.63 o 
   1  -4   9        6.04        8.24      0.47 o 
   2  -4   9      193.99      220.57      3.42 o 
   3  -4   9       93.86      105.20      2.07 o 
   4  -4   9      107.14      106.38      2.69 o 
   5  -4   9        8.70        7.62      1.22 o 
   6  -4   9        9.85       12.03      1.06 o 
   7  -4   9      154.68      154.43      3.66 o 
   8  -4   9       29.27       31.05      1.96 o 
  -8  -3   9      132.63      137.01      4.84 o 
  -7  -3   9      233.54      238.32      5.52 o 
  -6  -3   9       13.34       13.65      1.30 o 
  -5  -3   9        3.04        1.27      1.12 o 
  -4  -3   9      151.03      153.13      4.00 o 
  -3  -3   9      494.35      470.45      9.50 o 
  -2  -3   9      636.65      593.83      7.17 o 
  -1  -3   9       73.99       62.42      1.11 o 
   0  -3   9        0.59        0.61      0.28 o 
   1  -3   9      737.85      746.16      7.44 o 
   2  -3   9      195.68      195.76      3.13 o 
   3  -3   9       35.23       38.67      1.19 o 
   4  -3   9       19.06       18.82      1.06 o 
   5  -3   9       16.98       17.16      1.22 o 
   6  -3   9      188.51      193.45      5.17 o 
   7  -3   9        6.66        7.15      0.85 o 
   8  -3   9       20.62       22.97      1.83 o 
  -9  -2   9      124.19      133.05      5.83 o 
  -8  -2   9      142.77      144.77      5.90 o 
  -7  -2   9       44.21       51.06      2.05 o 
  -6  -2   9      153.15      145.98      3.86 o 
  -5  -2   9      305.86      309.33      9.45 o 
  -4  -2   9      474.13      427.83      8.98 o 
  -3  -2   9        5.79        5.74      1.30 o 
  -2  -2   9     1021.36      896.92     12.62 o 
  -1  -2   9       19.62       27.63      0.72 o 
   0  -2   9       16.51       15.97      0.67 o 
   1  -2   9       12.54       18.92      0.79 o 
   2  -2   9       68.69       75.76      1.69 o 
   3  -2   9      278.92      282.88      3.82 o 
   4  -2   9       14.52       18.72      1.80 o 
   5  -2   9       20.62       24.64      1.56 o 
   6  -2   9      102.25       96.02      2.44 o 
   7  -2   9       69.14       66.00      2.80 o 
   8  -2   9        1.19        1.08      1.27 o 
  -9  -1   9       38.90       43.62      3.14 o 
  -8  -1   9      117.21      124.04      5.26 o 
  -7  -1   9       77.17       71.65      2.40 o 
  -6  -1   9        0.01       -0.13      0.49 o 
  -5  -1   9      249.24      226.96      5.18 o 
  -4  -1   9      349.63      343.07      7.05 o 
  -3  -1   9      127.79      126.17      2.57 o 
  -2  -1   9       12.08        9.89      0.50 o 
  -1  -1   9       48.12       46.13      0.83 o 
   0  -1   9        0.18        0.57      0.30 o 
   1  -1   9       81.45       69.52      1.35 o 
   2  -1   9      587.79      610.07      7.10 o 
   3  -1   9        1.53        0.73      0.57 o 
   4  -1   9        0.00       -0.35      0.39 o 
   5  -1   9       36.02       36.94      1.77 o 
   6  -1   9       51.00       50.81      1.99 o 
   7  -1   9        5.59        4.94      0.87 o 
   8  -1   9       35.08       38.68      3.23 o 
  -9   0   9      191.24      189.30      6.96 o 
  -8   0   9       22.09       19.79      2.27 o 
  -7   0   9       42.70       43.72      1.77 o 
  -6   0   9      158.25      169.05      4.17 o 
  -5   0   9       18.25       26.09      1.47 o 
  -4   0   9       28.45       14.01      1.23 o 
  -3   0   9      300.60      290.53      4.74 o 
  -2   0   9       63.46       57.64      1.15 o 
  -1   0   9      147.28      143.62      1.92 o 
   0   0   9       41.42       56.39      1.22 o 
   1   0   9        0.10       -0.19      0.22 o 
   2   0   9       52.65       53.24      1.47 o 
   3   0   9      721.89      712.51      9.22 o 
   4   0   9       31.86       29.09      1.66 o 
   5   0   9       48.52       47.28      1.94 o 
   6   0   9       51.40       49.13      2.04 o 
   7   0   9       19.93       17.56      1.44 o 
   8   0   9        5.59        5.91      1.85 o 
  -9   1   9       55.31       56.98      3.50 o 
  -8   1   9       40.29       36.76      2.67 o 
  -7   1   9       60.87       64.06      2.15 o 
  -6   1   9       14.28       12.44      1.16 o 
  -5   1   9      227.61      235.60      5.32 o 
  -4   1   9     1861.41     1795.36     30.01 o 
  -3   1   9      719.27      705.54     10.09 o 
  -2   1   9        0.82        1.33      0.42 o 
  -1   1   9       58.18       63.70      1.10 o 
   0   1   9      407.73      411.91      5.19 o 
   1   1   9       39.68       41.52      1.06 o 
   2   1   9        3.70        2.30      0.62 o 
   3   1   9       11.66        9.75      1.01 o 
   4   1   9      121.31      123.37      3.25 o 
   5   1   9      101.30       95.84      2.92 o 
   6   1   9        8.72        8.56      1.10 o 
   7   1   9        0.01        0.25      0.70 o 
  -9   2   9       11.89       10.28      1.84 o 
  -8   2   9        8.42       10.56      1.77 o 
  -7   2   9      177.57      182.66      4.24 o 
  -6   2   9       66.55       61.68      2.26 o 
  -5   2   9      272.45      287.56      6.24 o 
  -4   2   9      273.65      265.14      5.91 o 
  -3   2   9      304.30      308.90      5.61 o 
  -2   2   9      198.57      189.55      5.89 o 
  -1   2   9       81.88      100.93      1.58 o 
   0   2   9       38.22       39.08      1.07 o 
   1   2   9       40.95       41.71      1.12 o 
   2   2   9      104.32       99.63      2.24 o 
   3   2   9       71.87       73.29      1.95 o 
   4   2   9        5.14        7.14      1.00 o 
   5   2   9        0.65        0.26      0.69 o 
   6   2   9        4.43        4.04      0.81 o 
   7   2   9       26.37       27.11      6.18 o 
  -9   3   9        0.88        0.50      1.06 o 
  -8   3   9       16.90       15.13      2.02 o 
  -7   3   9      109.24      120.96      3.26 o 
  -6   3   9        9.98       11.38      1.17 o 
  -5   3   9      107.73      118.71      3.46 o 
  -4   3   9      116.23      110.79      4.26 o 
  -3   3   9     1162.29     1134.49     15.66 o 
  -2   3   9       47.60       48.80      2.16 o 
  -1   3   9        5.40       10.93      0.72 o 
   0   3   9      110.94      109.94      2.74 o 
   1   3   9       17.82       21.20      0.90 o 
   2   3   9      170.58      176.61      3.28 o 
   3   3   9       42.07       41.93      1.56 o 
   4   3   9      772.89      766.80      9.24 o 
   5   3   9       34.69       40.45      1.83 o 
   6   3   9        5.72        4.08      0.89 o 
   7   3   9      105.52      113.35      6.12 o 
  -9   4   9       27.35       28.62      2.77 o 
  -8   4   9       37.47       43.40      3.01 o 
  -7   4   9       18.38       18.54      1.38 o 
  -6   4   9       14.40       12.79      1.26 o 
  -5   4   9      114.98      107.89      3.34 o 
  -4   4   9        4.99        4.51      0.89 o 
  -3   4   9        5.79        9.56      0.86 o 
  -2   4   9      697.49      667.43      9.93 o 
  -1   4   9      280.58      289.05      4.21 o 
   0   4   9       10.28        8.93      0.79 o 
   1   4   9       75.96       73.83      1.75 o 
   2   4   9        9.27       10.61      0.85 o 
   3   4   9       86.59       87.42      2.10 o 
   4   4   9        2.02        1.99      0.81 o 
   5   4   9       31.45       32.70      2.49 o 
   6   4   9      127.25      126.90      6.50 o 
  -8   5   9       21.07       19.39      2.37 o 
  -7   5   9        0.95        0.34      0.62 o 
  -6   5   9        0.06       -0.31      0.56 o 
  -5   5   9       29.88       19.74      2.24 o 
  -4   5   9       80.71       77.65      2.90 o 
  -3   5   9      853.67      841.50     12.24 o 
  -2   5   9      455.12      424.93      6.97 o 
  -1   5   9        9.66        8.27      1.14 o 
   0   5   9       11.62       10.71      0.97 o 
   1   5   9      280.88      294.01      4.46 o 
   2   5   9       67.84       70.09      2.35 o 
   3   5   9        3.05        2.53      0.76 o 
   4   5   9       30.75       22.78      1.52 o 
   5   5   9       78.34       84.78      3.16 o 
  -8   6   9      105.94      105.18      5.03 o 
  -7   6   9       52.64       51.76      2.69 o 
  -6   6   9        0.60       -0.45      0.70 o 
  -5   6   9       32.02       30.57      2.18 o 
  -4   6   9        0.59       -0.20      0.75 o 
  -3   6   9       11.05       13.57      1.14 o 
  -2   6   9       44.53       45.53      2.77 o 
  -1   6   9       10.71       10.55      0.89 o 
   0   6   9        0.84        0.97      0.57 o 
   1   6   9       16.59       16.94      1.11 o 
   2   6   9       54.00       56.86      2.50 o 
   3   6   9       49.64       51.52      2.23 o 
   4   6   9       13.17       11.95      1.22 o 
   5   6   9        0.55        1.36      1.29 o 
  -8   7   9       11.80       12.14      2.14 o 
  -7   7   9       17.94       18.31      1.63 o 
  -6   7   9      123.56      130.33      4.11 o 
  -5   7   9       16.08       15.30      1.62 o 
  -4   7   9       38.26       41.85      1.75 o 
  -3   7   9      573.13      541.47      8.77 o 
  -2   7   9       68.02       66.26      3.87 o 
  -1   7   9      131.36      129.78      8.37 o 
   0   7   9       55.99       55.44      1.80 o 
   1   7   9       25.37       27.59      1.39 o 
   2   7   9       41.19       44.52      3.70 o 
   3   7   9        0.03       -0.33      0.85 o 
   4   7   9        3.45        2.90      1.56 o 
  -7   8   9        0.09       -0.84      1.05 o 
  -6   8   9       14.70       13.98      1.60 o 
  -5   8   9       10.12        9.08      1.42 o 
  -4   8   9      127.76      132.97      3.36 o 
  -3   8   9      188.55      190.90      4.25 o 
  -2   8   9        2.84        4.77      1.09 o 
  -1   8   9        0.28        0.07      0.59 o 
   0   8   9        0.26        0.06      0.69 o 
   1   8   9        3.59        3.89      0.76 o 
   2   8   9       21.14       20.71      1.97 o 
   3   8   9       12.20       16.41      1.96 o 
  -7   9   9        3.88        3.07      1.67 o 
  -6   9   9        0.15       -1.21      1.21 o 
  -5   9   9       49.52       51.21      2.79 o 
  -4   9   9       48.88       53.16      2.17 o 
  -3   9   9       27.89       28.84      2.13 o 
  -2   9   9       88.50       93.19      4.25 o 
  -1   9   9      180.09      195.90      6.61 o 
   0   9   9       26.40       25.51      1.59 o 
   1   9   9        4.60        4.94      1.37 o 
   2   9   9       12.88       13.12      1.75 o 
  -6  10   9       90.58      106.01      5.91 o 
  -5  10   9       26.86       28.22      3.45 o 
  -4  10   9      186.52      190.97     10.50 o 
  -3  10   9       70.71       71.88      3.14 o 
  -2  10   9       54.15       48.07      3.19 o 
  -1  10   9       11.13       14.71      2.00 o 
   0  10   9        3.95        4.02      0.98 o 
   1  10   9        0.63        0.83      1.32 o 
  -5  11   9       80.73       88.11      5.45 o 
  -4  11   9        3.98        3.27      1.59 o 
  -3  11   9        1.58        0.08      1.00 o 
  -2  11   9        1.33        0.74      1.24 o 
  -1  11   9        0.22        0.38      1.25 o 
   1 -16  10        0.32       -0.76      1.33 o 
   2 -16  10        9.80       10.75      1.95 o 
   3 -16  10        0.95        0.00      1.26 o 
   4 -16  10        0.63        1.65      1.44 o 
  -1 -15  10       30.95       34.57      2.75 o 
   0 -15  10        0.11       -1.06      1.06 o 
   1 -15  10      245.60      268.80     11.12 o 
   2 -15  10      149.05      161.33      6.19 o 
   3 -15  10       42.19       38.97      3.46 o 
   4 -15  10       65.92       66.26      4.05 o 
   5 -15  10        0.11        0.21      1.51 o 
  -2 -14  10       25.02       19.94      3.16 o 
  -1 -14  10       71.23       72.77      2.97 o 
   0 -14  10       38.64       45.03      2.37 o 
   1 -14  10       80.80       84.42      3.25 o 
   2 -14  10       17.14       16.12      2.28 o 
   3 -14  10       54.28       50.45      2.27 o 
   4 -14  10       42.88       42.46      1.86 o 
   5 -14  10        4.60        4.77      1.48 o 
   6 -14  10       30.96       34.27      3.74 o 
  -3 -13  10       16.20       11.79      2.01 o 
  -2 -13  10       32.05       30.93      3.68 o 
  -1 -13  10       52.95       46.53      1.76 o 
   0 -13  10       88.38       85.03      2.34 o 
   1 -13  10        0.47        0.02      1.44 o 
   2 -13  10        0.06       -0.04      0.66 o 
   3 -13  10      121.40      133.97      3.10 o 
   4 -13  10       15.23       13.58      1.15 o 
   5 -13  10       10.61        8.29      1.19 o 
   6 -13  10       42.64       42.69      3.15 o 
   7 -13  10        1.91        1.85      1.39 o 
  -4 -12  10      116.83      121.20      4.23 o 
  -3 -12  10        4.84        4.31      1.20 o 
  -2 -12  10       12.84       10.79      2.25 o 
  -1 -12  10      240.33      249.96      4.54 o 
   0 -12  10        1.64        1.10      0.88 o 
   1 -12  10        7.69        6.42      1.19 o 
   2 -12  10       34.92       37.82      1.86 o 
   3 -12  10       55.84       56.06      1.87 o 
   4 -12  10       34.09       37.76      2.07 o 
   5 -12  10      153.34      146.73      3.97 o 
   6 -12  10        0.46        0.29      1.01 o 
   7 -12  10        1.34        1.68      1.35 o 
  -5 -11  10        0.81        0.89      1.40 o 
  -4 -11  10        1.58        3.94      1.85 o 
  -3 -11  10       18.22       21.31      3.20 o 
  -2 -11  10        0.25       -0.01      1.24 o 
  -1 -11  10      107.82      110.67      7.79 o 
   0 -11  10       12.04        9.58      0.89 o 
   1 -11  10        5.67        9.49      0.90 o 
   2 -11  10        0.08        1.13      0.54 o 
   3 -11  10        1.85        1.73      0.58 o 
   4 -11  10      266.00      258.00      5.49 o 
   5 -11  10       13.46       13.31      1.30 o 
   6 -11  10        5.31        4.53      0.95 o 
   7 -11  10        0.26       -0.26      0.64 o 
   8 -11  10       39.43       44.61      3.49 o 
  -5 -10  10        1.70        1.65      0.84 o 
  -4 -10  10      153.37      157.13      3.86 o 
  -3 -10  10       55.19       54.02      2.50 o 
  -2 -10  10       32.67       33.30      2.23 o 
  -1 -10  10      110.52      110.37      3.88 o 
   0 -10  10       46.93       58.40      3.76 o 
   1 -10  10      352.19      321.73      4.81 o 
   2 -10  10        9.59       10.17      0.86 o 
   3 -10  10       54.98       53.45      1.67 o 
   4 -10  10      175.41      185.83      4.93 o 
   5 -10  10       42.16       43.39      1.91 o 
   6 -10  10       12.55       11.49      1.27 o 
   7 -10  10       28.32       27.61      2.87 o 
   8 -10  10        0.54        1.12      1.26 o 
  -6  -9  10        0.62        6.16      1.98 o 
  -5  -9  10        0.67        0.32      0.74 o 
  -4  -9  10       63.34       68.80      2.37 o 
  -3  -9  10       41.30       36.83      2.25 o 
  -2  -9  10       71.03       73.89      3.78 o 
  -1  -9  10        0.80        1.17      0.55 o 
   0  -9  10       12.53       10.38      0.76 o 
   1  -9  10       13.06        9.17      0.63 o 
   2  -9  10       98.11       71.97      1.89 o 
   3  -9  10        1.75        1.00      0.46 o 
   4  -9  10       58.71       56.34      2.10 o 
   5  -9  10       27.10       25.43      1.63 o 
   6  -9  10        3.55        3.37      0.77 o 
   7  -9  10        4.82        5.06      0.81 o 
   8  -9  10       10.52       11.41      1.98 o 
  -7  -8  10        0.68        0.89      1.30 o 
  -6  -8  10        3.34        4.80      1.23 o 
  -5  -8  10        4.66        3.46      1.05 o 
  -4  -8  10       50.56       49.45      2.94 o 
  -3  -8  10       12.77       14.99      1.50 o 
  -2  -8  10      260.82      250.86      3.89 o 
  -1  -8  10      190.21      195.65      3.18 o 
   0  -8  10        1.25        0.89      0.40 o 
   1  -8  10      468.11      443.49      5.36 o 
   2  -8  10       23.91       25.19      1.34 o 
   3  -8  10        6.42        5.87      0.67 o 
   4  -8  10      136.43      121.53      3.17 o 
   5  -8  10      265.33      275.97      5.46 o 
   6  -8  10       12.13       12.48      1.71 o 
   7  -8  10       18.47       18.48      1.27 o 
   8  -8  10       10.74        8.38      1.75 o 
  -7  -7  10       43.46       43.79      4.10 o 
  -6  -7  10       78.40       86.00      3.45 o 
  -5  -7  10        2.15        1.05      1.58 o 
  -4  -7  10        1.70        2.62      0.71 o 
  -3  -7  10      110.39      110.18      2.75 o 
  -2  -7  10       44.90       52.05      1.35 o 
  -1  -7  10       13.23       12.58      0.71 o 
   0  -7  10       90.24       94.28      1.84 o 
   1  -7  10      270.99      246.54      3.32 o 
   2  -7  10        2.71        4.88      0.58 o 
   3  -7  10       32.33       27.76      1.17 o 
   4  -7  10       28.61       31.91      1.58 o 
   5  -7  10        0.98        0.42      0.57 o 
   6  -7  10        1.17        0.28      0.51 o 
   7  -7  10        0.57        1.58      0.62 o 
   8  -7  10        0.20        0.11      1.07 o 
  -7  -6  10       43.29       41.43      4.95 o 
  -6  -6  10        2.77        3.74      1.03 o 
  -5  -6  10      298.36      291.36     14.62 o 
  -4  -6  10       53.15       54.38      1.85 o 
  -3  -6  10       74.85       65.35      1.97 o 
  -2  -6  10       65.62       65.03      1.47 o 
  -1  -6  10     2305.24     2280.93     23.22 o 
   0  -6  10      316.22      299.19      3.56 o 
   1  -6  10        3.53        3.19      0.40 o 
   2  -6  10      194.31      189.14      3.21 o 
   3  -6  10        0.49        0.81      0.43 o 
   4  -6  10       22.69       20.73      1.40 o 
   5  -6  10      212.00      216.13      5.47 o 
   6  -6  10      129.85      132.27      3.26 o 
   7  -6  10       22.04       22.87      1.34 o 
   8  -6  10        3.35        4.49      1.21 o 
  -8  -5  10        2.62        2.31      1.46 o 
  -7  -5  10       13.94       14.47      1.55 o 
  -6  -5  10      202.52      211.02      5.50 o 
  -5  -5  10       49.49       40.08      2.11 o 
  -4  -5  10       12.89       16.10      1.54 o 
  -3  -5  10       65.62       58.38      1.80 o 
  -2  -5  10       14.74       12.33      0.78 o 
  -1  -5  10      145.63      146.70      2.08 o 
   0  -5  10      154.69      143.25      2.32 o 
   1  -5  10      792.50      771.18      8.44 o 
   2  -5  10      459.78      457.89      6.26 o 
   3  -5  10       37.41       35.41      1.20 o 
   4  -5  10       47.02       47.89      1.80 o 
   5  -5  10       89.10       92.57      2.24 o 
   6  -5  10        2.00        1.34      0.63 o 
   7  -5  10       35.52       35.37      1.58 o 
   8  -5  10      150.74      140.84      5.94 o 
  -8  -4  10      141.14      160.95      6.78 o 
  -7  -4  10      171.23      170.24      4.67 o 
  -6  -4  10       17.16       18.35      1.63 o 
  -5  -4  10       91.77       72.94      2.76 o 
  -4  -4  10       95.96       97.83      3.21 o 
  -3  -4  10       99.77       99.10      3.18 o 
  -2  -4  10      225.95      208.93      3.06 o 
  -1  -4  10     1317.38     1297.01     13.51 o 
   0  -4  10      246.51      249.61      3.52 o 
   1  -4  10        2.99        4.75      0.43 o 
   2  -4  10       36.95       39.44      1.24 o 
   3  -4  10      100.61      104.48      2.17 o 
   4  -4  10       52.91       54.32      1.64 o 
   5  -4  10      185.46      180.99      3.99 o 
   6  -4  10       93.66       93.65      2.68 o 
   7  -4  10        6.67        5.85      0.78 o 
   8  -4  10       69.91       70.12      4.10 o 
  -8  -3  10       21.39       18.69      1.40 o 
  -7  -3  10        0.60        0.48      0.69 o 
  -6  -3  10        0.03        0.42      0.63 o 
  -5  -3  10       71.26       60.59      2.45 o 
  -4  -3  10        2.00       -0.27      0.84 o 
  -3  -3  10       72.66       72.77      4.71 o 
  -2  -3  10       35.76       31.91      0.93 o 
  -1  -3  10       15.20       12.93      0.62 o 
   0  -3  10      196.86      197.61      2.95 o 
   1  -3  10       12.40       15.72      0.66 o 
   2  -3  10        0.03       -0.33      0.33 o 
   3  -3  10      676.59      689.18      8.88 o 
   4  -3  10      173.42      175.08      3.84 o 
   5  -3  10      215.92      206.23      5.14 o 
   6  -3  10       21.95       20.35      1.29 o 
   7  -3  10       20.79       20.65      1.31 o 
   8  -3  10        7.41        4.12      1.62 o 
  -8  -2  10      457.26      489.93      9.22 o 
  -7  -2  10       17.12       17.43      1.77 o 
  -6  -2  10      114.32      123.62      3.63 o 
  -5  -2  10       58.67       56.01      2.74 o 
  -4  -2  10       16.18       13.95      1.40 o 
  -3  -2  10       49.71       45.59      1.49 o 
  -2  -2  10        0.74        2.51      0.37 o 
  -1  -2  10      563.45      576.70      8.13 o 
   0  -2  10      604.00      672.12      7.82 o 
   1  -2  10        8.72        8.59      0.54 o 
   2  -2  10        6.67        8.04      0.68 o 
   3  -2  10      253.65      269.63      3.80 o 
   4  -2  10      115.30      110.67      2.91 o 
   5  -2  10       98.71       99.87      2.52 o 
   6  -2  10        9.38        9.95      1.01 o 
   7  -2  10        1.96        1.91      0.74 o 
   8  -2  10        3.28        5.55      1.75 o 
  -8  -1  10      568.02      578.41     16.13 o 
  -7  -1  10       86.78       84.49      2.78 o 
  -6  -1  10        0.15        0.14      0.57 o 
  -5  -1  10      104.13      101.38      3.16 o 
  -4  -1  10       41.87       24.92      1.57 o 
  -3  -1  10     1219.49     1141.93     15.65 o 
  -2  -1  10       34.18       30.05      0.93 o 
  -1  -1  10      104.57      104.96      3.86 o 
   0  -1  10      847.57      923.56      9.45 o 
   1  -1  10      198.76      206.66      2.63 o 
   2  -1  10        0.78        0.79      0.33 o 
   3  -1  10      288.61      289.73      4.42 o 
   4  -1  10      139.97      138.26      3.01 o 
   5  -1  10        3.43        2.44      0.80 o 
   6  -1  10       69.11       70.98      2.96 o 
   7  -1  10        1.58        0.97      0.76 o 
   8  -1  10        0.05       -0.09      1.28 o 
  -9   0  10        0.04       -0.88      1.14 o 
  -8   0  10        4.54        1.64      1.26 o 
  -7   0  10        2.77        2.25      0.71 o 
  -6   0  10      141.47      137.81      3.79 o 
  -5   0  10       37.80       35.95      2.11 o 
  -4   0  10       63.95       50.95      2.12 o 
  -3   0  10       20.68       18.65      1.41 o 
  -2   0  10       17.75       15.82      0.76 o 
  -1   0  10      254.41      257.53      3.39 o 
   0   0  10      326.60      363.20      3.87 o 
   1   0  10        2.21        0.97      0.32 o 
   2   0  10        2.52        2.78      0.68 o 
   3   0  10        0.51        0.63      0.48 o 
   4   0  10      145.00      151.04      3.72 o 
   5   0  10       94.64       99.65      2.99 o 
   6   0  10        8.53        6.43      1.02 o 
   7   0  10        0.08       -0.65      0.65 o 
  -9   1  10       12.52       14.16      2.16 o 
  -8   1  10      109.64      113.47      5.02 o 
  -7   1  10       29.30       28.97      1.58 o 
  -6   1  10        0.64        0.79      0.60 o 
  -5   1  10       43.33       41.35      4.55 o 
  -4   1  10      354.86      315.69      6.86 o 
  -3   1  10      233.25      228.29      4.13 o 
  -2   1  10       40.69       37.90      1.40 o 
  -1   1  10        2.58        1.90      0.48 o 
   0   1  10      753.73      724.24      8.11 o 
   1   1  10      219.14      220.02      3.08 o 
   2   1  10      882.63      891.08     11.29 o 
   3   1  10       33.91       32.59      1.44 o 
   4   1  10       21.81       21.37      1.57 o 
   5   1  10       10.09       11.46      1.27 o 
   6   1  10       35.25       36.08      2.13 o 
   7   1  10        0.26       -0.35      1.34 o 
  -9   2  10        0.37        0.43      1.08 o 
  -8   2  10       60.19       57.66      3.50 o 
  -7   2  10        9.72        7.70      0.97 o 
  -6   2  10      387.13      405.23      8.31 o 
  -5   2  10        4.63        3.70      0.81 o 
  -4   2  10      106.66       90.68      3.03 o 
  -3   2  10      156.84      158.66      4.45 o 
  -2   2  10        0.06       -0.28      0.41 o 
  -1   2  10      555.41      534.33      6.85 o 
   0   2  10       14.53       10.60      0.68 o 
   1   2  10        4.79        3.83      0.48 o 
   2   2  10       60.38       55.45      1.80 o 
   3   2  10       30.35       32.18      1.48 o 
   4   2  10      398.23      394.24      6.08 o 
   5   2  10        0.08        0.92      0.74 o 
   6   2  10       10.25       10.44      1.21 o 
   7   2  10        0.15        0.00      0.99 o 
  -8   3  10       12.81       13.21      2.08 o 
  -7   3  10        4.50        5.12      0.87 o 
  -6   3  10      146.18      155.94      4.22 o 
  -5   3  10      288.15      262.86      6.15 o 
  -4   3  10       51.59       49.61      2.24 o 
  -3   3  10      106.18      100.39      2.48 o 
  -2   3  10        0.04        0.04      0.57 o 
  -1   3  10       32.43       32.10      1.12 o 
   0   3  10      351.69      364.62      7.91 o 
   1   3  10        5.79        5.60      0.64 o 
   2   3  10        1.58        1.82      0.59 o 
   3   3  10      201.30      206.48      4.20 o 
   4   3  10        8.33        5.70      0.78 o 
   5   3  10        2.57        2.85      0.81 o 
   6   3  10       34.72       35.98      2.77 o 
  -8   4  10      112.35      120.13      5.41 o 
  -7   4  10       65.53       66.84      2.54 o 
  -6   4  10       47.54       43.53      2.93 o 
  -5   4  10        9.75       12.17      1.61 o 
  -4   4  10       76.88       77.50      2.94 o 
  -3   4  10       26.30       24.57      1.38 o 
  -2   4  10        1.45        3.44      0.68 o 
  -1   4  10        3.09        0.96      0.53 o 
   0   4  10        1.31        1.31      0.83 o 
   1   4  10        1.37        0.98      0.50 o 
   2   4  10        7.45        6.15      1.18 o 
   3   4  10        4.62        4.56      0.74 o 
   4   4  10      216.73      240.92      4.07 o 
   5   4  10       15.23       15.26      1.62 o 
   6   4  10       52.29       59.83      4.59 o 
  -8   5  10      165.36      159.93      6.49 o 
  -7   5  10       40.84       36.86      1.94 o 
  -6   5  10      653.66      627.01     12.23 o 
  -5   5  10      142.59      140.54      5.59 o 
  -4   5  10       10.62       12.80      1.46 o 
  -3   5  10      206.04      185.42      3.89 o 
  -2   5  10       57.85       55.42      1.95 o 
  -1   5  10      129.65      128.68      2.77 o 
   0   5  10       28.49       28.01      1.65 o 
   1   5  10        1.70        2.15      0.76 o 
   2   5  10        4.56        4.20      0.93 o 
   3   5  10       24.86       24.25      1.72 o 
   4   5  10      163.46      164.21      4.27 o 
   5   5  10       77.92       74.09      3.32 o 
  -8   6  10       53.90       59.19      3.84 o 
  -7   6  10      101.19      102.08      4.18 o 
  -6   6  10        0.77        0.29      0.68 o 
  -5   6  10       11.71       11.31      1.43 o 
  -4   6  10       12.95       15.13      1.25 o 
  -3   6  10        1.01        1.51      0.66 o 
  -2   6  10      220.50      232.01      5.61 o 
  -1   6  10        3.91        2.22      0.69 o 
   0   6  10        3.46        3.10      0.82 o 
   1   6  10       72.53       75.63      2.88 o 
   2   6  10       13.99       14.07      2.00 o 
   3   6  10       25.06       27.24      3.29 o 
   4   6  10        9.91       11.13      1.46 o 
  -7   7  10       28.19       23.27      2.94 o 
  -6   7  10      108.31      105.42      3.78 o 
  -5   7  10      126.24      135.79      4.44 o 
  -4   7  10        0.56        0.93      1.24 o 
  -3   7  10       47.30       47.30      1.95 o 
  -2   7  10      200.12      198.75      5.22 o 
  -1   7  10       35.32       38.34      1.83 o 
   0   7  10       69.08       73.89      2.42 o 
   1   7  10       24.74       26.17      2.00 o 
   2   7  10        0.06        0.06      1.02 o 
   3   7  10       46.71       51.67      3.23 o 
   4   7  10       39.17       45.25      3.50 o 
  -7   8  10      175.14      194.97      8.07 o 
  -6   8  10        0.44        0.63      1.55 o 
  -5   8  10        7.61        8.39      1.44 o 
  -4   8  10       15.02       16.96      1.41 o 
  -3   8  10       69.54       67.55      2.89 o 
  -2   8  10        0.30       -0.84      1.27 o 
  -1   8  10        4.97        5.15      1.38 o 
   0   8  10        1.03        0.50      0.76 o 
   1   8  10        0.01        0.14      1.12 o 
   2   8  10       87.53       80.08      3.38 o 
   3   8  10        5.22        3.97      1.65 o 
  -6   9  10       68.88       65.20      4.59 o 
  -5   9  10       10.28        8.92      1.55 o 
  -4   9  10       13.39       12.36      1.31 o 
  -3   9  10       13.84       13.59      1.66 o 
  -2   9  10       26.31       27.90      2.70 o 
  -1   9  10       13.13        9.94      1.71 o 
   0   9  10        0.01        0.38      0.76 o 
   1   9  10        3.72        2.09      1.34 o 
   2   9  10        2.11        1.46      1.43 o 
  -5  10  10       21.13       22.17      2.06 o 
  -4  10  10      171.02      182.95      6.85 o 
  -3  10  10        0.02       -0.87      0.87 o 
  -2  10  10        1.80       -0.84      1.07 o 
  -1  10  10       21.25       19.86      2.34 o 
   0  10  10       12.66       10.94      1.73 o 
   2 -16  11       19.59       25.86      2.82 o 
   3 -16  11        1.52        2.53      1.55 o 
  -1 -15  11        4.00        5.71      1.57 o 
   0 -15  11      176.03      196.40      6.60 o 
   1 -15  11      139.30      141.79      5.66 o 
   2 -15  11       61.93       74.54      3.26 o 
   3 -15  11        1.00        0.21      0.95 o 
   4 -15  11        1.56       -1.23      1.29 o 
   5 -15  11        0.02       -0.30      1.49 o 
  -2 -14  11       11.51       10.47      1.91 o 
  -1 -14  11       19.09       16.90      2.01 o 
   0 -14  11       65.69       63.15      2.06 o 
   1 -14  11        2.35        2.47      1.08 o 
   2 -14  11       26.82       26.22      2.13 o 
   3 -14  11      105.85      118.64      3.48 o 
   4 -14  11        0.14       -0.29      0.64 o 
   5 -14  11       25.84       19.56      2.93 o 
   6 -14  11      243.67      237.60      9.46 o 
  -2 -13  11       70.43       82.82      5.20 o 
  -1 -13  11       11.05       10.88      1.07 o 
   0 -13  11      371.35      398.01      6.56 o 
   1 -13  11        1.94        0.72      0.85 o 
   2 -13  11        0.28        0.01      0.69 o 
   3 -13  11       79.54       78.19      2.33 o 
   4 -13  11       54.00       56.06      1.99 o 
   5 -13  11        6.02        7.72      1.28 o 
   6 -13  11       99.16       98.72      5.47 o 
   7 -13  11        0.40        1.70      1.41 o 
  -4 -12  11       42.11       41.50      3.16 o 
  -2 -12  11      173.07      179.12      7.69 o 
  -1 -12  11        1.04        0.93      0.65 o 
   0 -12  11      172.02      191.33      3.78 o 
   1 -12  11       62.73       69.99      3.17 o 
   2 -12  11       23.79       21.96      1.54 o 
   3 -12  11       48.01       52.54      1.84 o 
   4 -12  11       31.40       31.48      1.58 o 
   5 -12  11        5.86        7.91      1.16 o 
   6 -12  11        0.59        0.56      0.74 o 
   7 -12  11        7.33        5.82      1.86 o 
  -5 -11  11       60.28       57.11      3.66 o 
  -4 -11  11        5.18        4.82      1.46 o 
  -3 -11  11       12.50       11.35      1.50 o 
  -2 -11  11       79.20       85.50      4.82 o 
  -1 -11  11       30.21       33.09      1.47 o 
   0 -11  11       68.17       77.59      2.11 o 
   1 -11  11        5.29        4.87      0.62 o 
   2 -11  11        2.04        1.25      0.57 o 
   3 -11  11        0.91       -0.13      0.52 o 
   4 -11  11        2.62        3.87      0.91 o 
   5 -11  11       51.07       45.13      2.15 o 
   6 -11  11        0.42       -0.25      0.90 o 
   7 -11  11       99.91      111.28      5.64 o 
  -5 -10  11       19.96       21.91      2.53 o 
  -4 -10  11       41.23       40.45      2.00 o 
  -3 -10  11        2.84        1.00      0.88 o 
  -2 -10  11       57.59       53.40      4.13 o 
  -1 -10  11        1.31        0.52      0.52 o 
   0 -10  11        0.68        0.92      0.76 o 
   1 -10  11      197.27      192.70      3.23 o 
   2 -10  11       15.55       27.06      1.35 o 
   3 -10  11        7.05        4.36      0.68 o 
   4 -10  11       41.68       42.63      1.96 o 
   5 -10  11        0.19        0.18      0.61 o 
   6 -10  11        7.32        5.40      0.97 o 
   7 -10  11       20.78       22.42      1.30 o 
   8 -10  11       73.99       67.07      4.17 o 
  -6  -9  11        0.41        0.11      1.37 o 
  -5  -9  11      103.21      116.61      3.79 o 
  -4  -9  11       29.56       28.80      2.45 o 
  -3  -9  11        0.05       -0.58      0.58 o 
  -2  -9  11       19.49       22.35      2.94 o 
  -1  -9  11      158.10      164.61      5.20 o 
   0  -9  11      280.21      280.75      4.72 o 
   1  -9  11       89.89       94.94      2.97 o 
   2  -9  11       62.17       53.81      1.67 o 
   3  -9  11       44.06       41.75      1.53 o 
   4  -9  11       15.20       17.20      1.40 o 
   5  -9  11       13.55       11.62      1.19 o 
   6  -9  11       19.68       16.30      1.37 o 
   7  -9  11        0.45        1.74      0.71 o 
   8  -9  11       11.04       11.17      2.09 o 
  -6  -8  11       58.99       59.81      4.33 o 
  -5  -8  11      220.98      232.07     14.63 o 
  -4  -8  11       24.54       23.77      1.54 o 
  -3  -8  11       48.05       48.87      1.89 o 
  -2  -8  11       23.10       21.54      1.87 o 
  -1  -8  11       13.67       13.99      1.33 o 
   0  -8  11       10.25       10.49      0.75 o 
   1  -8  11      102.89       83.30      1.65 o 
   2  -8  11       20.35       14.09      1.42 o 
   3  -8  11       95.76       87.59      2.12 o 
   4  -8  11       91.37       88.15      2.70 o 
   5  -8  11       34.15       33.77      3.39 o 
   6  -8  11        2.11        3.07      0.91 o 
   7  -8  11       47.35       47.66      1.94 o 
   8  -8  11       23.94       23.80      2.78 o 
  -7  -7  11        5.18        6.01      1.93 o 
  -6  -7  11       11.64        9.55      1.46 o 
  -5  -7  11       11.31       13.32      1.62 o 
  -4  -7  11       23.01       26.45      1.54 o 
  -3  -7  11      332.66      322.16      7.53 o 
  -2  -7  11       19.30       20.14      1.11 o 
  -1  -7  11      344.32      332.34      4.71 o 
   0  -7  11      324.26      331.19      4.70 o 
   1  -7  11        7.97        6.00      0.54 o 
   2  -7  11       41.68       46.59      1.59 o 
   3  -7  11        1.79        2.15      0.50 o 
   4  -7  11       34.74       32.20      1.63 o 
   5  -7  11       58.37       61.14      2.83 o 
   6  -7  11      291.21      285.57      4.80 o 
   7  -7  11       14.82       14.64      1.23 o 
   8  -7  11        1.17        0.24      1.19 o 
  -7  -6  11        0.26       -0.38      1.20 o 
  -6  -6  11        7.69        3.39      2.26 o 
  -5  -6  11      212.43      238.14      7.81 o 
  -4  -6  11       30.62       35.15      2.06 o 
  -3  -6  11      132.49      113.18      4.52 o 
  -2  -6  11       15.37       14.52      0.79 o 
  -1  -6  11        0.03        0.78      0.36 o 
   0  -6  11       43.89       51.63      1.26 o 
   1  -6  11      571.08      523.70      7.26 o 
   2  -6  11       31.27       31.44      1.23 o 
   3  -6  11       29.99       22.78      1.12 o 
   4  -6  11        3.00        3.36      0.72 o 
   5  -6  11      342.86      345.59      6.44 o 
   6  -6  11       19.66       17.97      1.40 o 
   7  -6  11        4.93        4.29      0.82 o 
   8  -6  11        1.06        0.46      1.15 o 
  -7  -5  11        0.16       -0.09      0.80 o 
  -6  -5  11        4.81        6.04      1.13 o 
  -5  -5  11       73.68       63.11      3.57 o 
  -4  -5  11       14.45       10.23      1.74 o 
  -3  -5  11       43.75       43.69      2.77 o 
  -2  -5  11        6.95        7.34      0.56 o 
  -1  -5  11     1026.80      992.80     10.66 o 
   0  -5  11       20.34       18.70      1.02 o 
   1  -5  11      100.94      115.48      1.95 o 
   2  -5  11      151.98      155.90      2.87 o 
   3  -5  11       30.04       35.50      1.29 o 
   4  -5  11        5.81        6.34      0.89 o 
   5  -5  11       14.51       14.15      1.07 o 
   6  -5  11       11.14       10.80      1.13 o 
   7  -5  11      288.26      277.94      5.51 o 
   8  -5  11       69.67       71.08      4.24 o 
  -8  -4  11       73.66       80.87      4.74 o 
  -7  -4  11       89.79       94.73      3.38 o 
  -6  -4  11      113.08      113.94      3.72 o 
  -5  -4  11      277.32      291.89      6.85 o 
  -4  -4  11        4.92        5.16      1.73 o 
  -3  -4  11      128.05      112.17      3.51 o 
  -2  -4  11       38.74       38.38      1.08 o 
  -1  -4  11     1770.01     1700.34     19.41 o 
   0  -4  11        2.03        1.84      0.38 o 
   1  -4  11       35.31       39.07      1.04 o 
   2  -4  11       18.30       14.79      0.93 o 
   3  -4  11        5.00        5.15      0.63 o 
   4  -4  11      129.49      133.46      3.10 o 
   5  -4  11        0.81        1.00      0.63 o 
   6  -4  11       87.54       82.52      2.63 o 
   7  -4  11        7.78        7.38      0.94 o 
   8  -4  11        1.36        1.76      1.27 o 
  -8  -3  11        3.49        3.22      1.53 o 
  -7  -3  11      194.33      205.42      5.28 o 
  -6  -3  11       10.43        7.97      1.17 o 
  -5  -3  11      128.60      116.35      3.67 o 
  -4  -3  11      401.54      400.73      8.46 o 
  -3  -3  11       54.72       54.12      1.73 o 
  -2  -3  11      350.92      331.27      4.47 o 
  -1  -3  11      135.88      137.40      2.40 o 
   0  -3  11        8.67        9.82      0.56 o 
   1  -3  11       31.80       30.47      0.93 o 
   2  -3  11       12.46       12.43      0.85 o 
   3  -3  11       43.58       49.66      1.36 o 
   4  -3  11        2.25        2.81      0.73 o 
   5  -3  11       33.75       32.12      1.94 o 
   6  -3  11       23.62       21.24      1.36 o 
   7  -3  11        2.69        3.94      0.79 o 
   8  -3  11       44.38       45.31      3.53 o 
  -8  -2  11       82.34       90.01      2.82 o 
  -7  -2  11      135.12      135.56      7.58 o 
  -6  -2  11      171.38      161.30      4.46 o 
  -5  -2  11       63.49       66.60      3.56 o 
  -4  -2  11        0.32       -0.49      0.49 o 
  -3  -2  11      221.75      220.62      4.27 o 
  -2  -2  11       94.77      100.20      1.83 o 
  -1  -2  11      578.35      578.39      7.29 o 
   0  -2  11       36.72       37.65      1.03 o 
   1  -2  11       16.08       12.44      0.67 o 
   2  -2  11        9.75        8.01      0.65 o 
   3  -2  11        0.33        0.17      0.43 o 
   4  -2  11      191.73      189.19      3.73 o 
   5  -2  11        0.21       -0.29      0.68 o 
   6  -2  11       25.83       25.37      1.53 o 
   7  -2  11       68.97       66.60      2.44 o 
  -8  -1  11      126.87      135.07      3.53 o 
  -7  -1  11      101.60      107.55      3.39 o 
  -6  -1  11        1.12        1.08      0.70 o 
  -5  -1  11       39.19       33.61      1.80 o 
  -4  -1  11      100.76      110.74      3.45 o 
  -3  -1  11      714.49      661.10      9.75 o 
  -2  -1  11       42.76       42.30      1.37 o 
  -1  -1  11       15.55       12.75      0.95 o 
   0  -1  11       23.35       30.39      0.88 o 
   1  -1  11       32.55       25.66      0.79 o 
   2  -1  11       43.43       45.25      1.70 o 
   3  -1  11      225.86      233.95      3.58 o 
   4  -1  11      188.34      180.87      3.68 o 
   5  -1  11        4.54        4.26      0.89 o 
   6  -1  11        3.58        4.31      0.92 o 
   7  -1  11       19.59       19.92      2.82 o 
  -8   0  11       60.74       57.45      2.00 o 
  -7   0  11       95.74       89.33      3.01 o 
  -6   0  11      421.22      419.54      8.71 o 
  -5   0  11       33.41       34.80      2.24 o 
  -4   0  11        0.05        0.25      0.59 o 
  -3   0  11      632.48      609.82      9.65 o 
  -2   0  11      355.03      351.67      6.64 o 
  -1   0  11       36.45       31.22      1.21 o 
   0   0  11      155.81      179.19      2.77 o 
   1   0  11        2.33        4.27      0.49 o 
   2   0  11      197.64      180.67      3.29 o 
   3   0  11        7.26        8.59      0.86 o 
   4   0  11        1.58        0.74      0.67 o 
   5   0  11        0.62        0.71      0.77 o 
   6   0  11        1.07        0.46      0.76 o 
   7   0  11        0.48        1.20      1.49 o 
  -8   1  11        0.17        0.29      0.55 o 
  -7   1  11        1.80        2.66      1.79 o 
  -6   1  11       46.03       50.61      2.27 o 
  -5   1  11      167.03      154.22      4.29 o 
  -4   1  11        6.26       12.05      1.32 o 
  -3   1  11      101.14       88.22      2.36 o 
  -2   1  11        0.56        0.44      0.45 o 
  -1   1  11        4.27        4.51      0.55 o 
   0   1  11        1.85        4.95      0.59 o 
   1   1  11        5.97        6.94      0.60 o 
   2   1  11        9.78        9.99      0.89 o 
   3   1  11       35.36       35.16      1.50 o 
   4   1  11        3.09        5.10      0.79 o 
   5   1  11        7.90        6.97      1.28 o 
   6   1  11       39.62       40.87      2.68 o 
   7   1  11        4.48        1.22      1.10 o 
  -8   2  11       84.52       98.06      5.14 o 
  -7   2  11       40.94       49.28      2.20 o 
  -6   2  11      185.33      177.22      8.49 o 
  -5   2  11       62.78       63.25      2.58 o 
  -4   2  11       66.38       70.25      2.75 o 
  -3   2  11      638.24      624.85      9.44 o 
  -2   2  11      221.61      228.97      4.32 o 
  -1   2  11      166.11      149.85      2.97 o 
   0   2  11      209.85      204.59      4.26 o 
   1   2  11        0.31        0.30      0.51 o 
   2   2  11       37.40       41.50      1.57 o 
   3   2  11        0.36       -0.37      0.51 o 
   4   2  11       49.18       51.27      1.84 o 
   5   2  11       49.46       38.96      2.32 o 
   6   2  11       40.43       44.07      3.04 o 
  -8   3  11       53.40       54.34      2.23 o 
  -7   3  11       75.61       74.16      3.32 o 
  -6   3  11       48.90       50.73      2.35 o 
  -5   3  11       99.82       96.94      3.39 o 
  -4   3  11       28.72       26.16      2.19 o 
  -3   3  11       11.22       11.17      1.00 o 
  -2   3  11       15.28       15.50      1.14 o 
  -1   3  11      419.34      394.12      6.20 o 
   0   3  11       66.76       70.07      2.20 o 
   1   3  11        0.48        0.05      0.46 o 
   2   3  11       98.99      105.17      2.91 o 
   3   3  11       12.67       12.17      1.10 o 
   4   3  11       31.14       32.33      1.57 o 
   5   3  11       37.89       37.54      2.29 o 
   6   3  11        1.76        2.73      1.84 o 
  -8   4  11       44.03       44.23      3.27 o 
  -7   4  11       28.63       27.64      2.63 o 
  -6   4  11      243.95      251.27      6.26 o 
  -5   4  11       75.09       73.46      2.95 o 
  -4   4  11       54.58       59.38      2.66 o 
  -3   4  11      109.45      102.16      2.70 o 
  -2   4  11      410.58      424.39      7.14 o 
  -1   4  11       99.83      101.92      2.40 o 
   0   4  11        0.48        0.72      0.63 o 
   1   4  11       30.62       29.63      1.35 o 
   2   4  11       22.35       20.83      1.52 o 
   3   4  11       18.47       20.74      1.92 o 
   4   4  11       97.01       96.56      2.45 o 
   5   4  11      199.23      174.91      5.17 o 
  -8   5  11        0.12        1.31      1.23 o 
  -7   5  11       14.69       14.88      1.52 o 
  -6   5  11        2.36        2.78      0.92 o 
  -5   5  11      204.57      195.93      5.41 o 
  -4   5  11      105.00      103.76      3.81 o 
  -3   5  11       41.48       36.72      1.73 o 
  -2   5  11       24.04       18.52      2.35 o 
  -1   5  11      183.49      191.65      4.11 o 
   0   5  11      325.59      340.41      6.56 o 
   1   5  11       28.83       24.29      1.46 o 
   2   5  11        1.96        1.04      0.97 o 
   3   5  11       75.93       80.15      2.78 o 
   4   5  11       68.68       68.31      2.68 o 
  -7   6  11       25.78       24.39      2.98 o 
  -6   6  11        8.59        8.19      1.34 o 
  -5   6  11       16.59       17.14      1.77 o 
  -4   6  11        7.22        6.44      0.92 o 
  -3   6  11       40.06       37.97      1.87 o 
  -2   6  11      392.44      377.41      8.14 o 
  -1   6  11       51.54       52.92      1.90 o 
   0   6  11       19.34       17.14      1.32 o 
   1   6  11        1.53        0.55      1.51 o 
   2   6  11      102.45       94.72      3.50 o 
   3   6  11       54.85       55.63      2.56 o 
   4   6  11       49.58       50.59      3.65 o 
  -7   7  11       34.01       36.63      3.75 o 
  -6   7  11       15.51       11.89      1.97 o 
  -5   7  11        0.95        1.40      1.00 o 
  -4   7  11        0.07       -0.14      0.63 o 
  -3   7  11       87.04       91.75      3.99 o 
  -2   7  11       31.83       33.11      5.38 o 
  -1   7  11        3.06        2.32      1.25 o 
   0   7  11       61.42       67.36      2.35 o 
   1   7  11        4.37        5.87      1.51 o 
   2   7  11       11.87       10.26      2.01 o 
   3   7  11       36.34       30.56      2.99 o 
  -6   8  11        3.12        4.02      1.72 o 
  -5   8  11        0.11       -0.31      0.85 o 
  -4   8  11        0.44        0.40      0.72 o 
  -3   8  11      210.04      227.81      5.98 o 
  -2   8  11      290.22      263.51      8.31 o 
  -1   8  11        0.90       -0.99      0.99 o 
   0   8  11       20.08       20.48      1.46 o 
   1   8  11        0.48       -1.01      1.18 o 
   2   8  11       31.21       34.22      3.07 o 
  -5   9  11        8.65        8.95      1.43 o 
  -4   9  11       27.29       26.87      2.21 o 
  -3   9  11       30.13       30.52      2.33 o 
  -2   9  11      111.46      121.83      5.20 o 
  -1   9  11       10.00       11.73      1.91 o 
   0   9  11        0.10        0.07      1.08 o 
  -3  10  11        7.68        6.27      1.68 o 
  -2  10  11       27.21       25.64      2.70 o 
   0 -15  12      145.46      148.69      5.54 o 
   1 -15  12       30.25       30.17      2.88 o 
   2 -15  12        5.94        5.60      1.66 o 
   3 -15  12       78.25       77.50      3.34 o 
   4 -15  12        7.45        5.64      1.71 o 
  -2 -14  12        0.15       -0.08      1.27 o 
  -1 -14  12       10.44        8.55      2.58 o 
   0 -14  12        1.27        1.38      1.06 o 
   1 -14  12        0.90        1.45      1.02 o 
   2 -14  12       88.41       97.12      3.65 o 
   3 -14  12      125.79      130.72      3.73 o 
   4 -14  12       11.03       11.19      1.17 o 
   5 -14  12       51.62       64.60      4.67 o 
  -2 -13  12       20.20       20.02      2.31 o 
  -1 -13  12      155.98      159.73      3.41 o 
   0 -13  12      139.66      152.33      3.33 o 
   1 -13  12       23.48       26.13      3.56 o 
   2 -13  12        9.39       11.37      1.26 o 
   3 -13  12       27.39       26.06      1.78 o 
   4 -13  12       53.81       53.72      2.46 o 
   5 -13  12      202.80      200.43      5.20 o 
   6 -13  12        5.34        3.74      1.85 o 
  -2 -12  12        1.42       -1.03      1.03 o 
  -1 -12  12        0.06        0.47      0.64 o 
   0 -12  12       50.55       56.54      2.53 o 
   1 -12  12        5.53        6.34      1.73 o 
   2 -12  12       81.34       79.22      2.63 o 
   3 -12  12        0.94        0.77      0.61 o 
   4 -12  12      158.77      163.62      3.52 o 
   5 -12  12       95.20       96.85      3.25 o 
   6 -12  12       38.16       39.98      3.93 o 
   7 -12  12       24.63       23.08      3.00 o 
  -4 -11  12       13.27       11.15      2.68 o 
  -3 -11  12      138.42      163.44      8.02 o 
  -2 -11  12       47.57       46.82      3.02 o 
  -1 -11  12        0.03       -0.57      0.57 o 
   0 -11  12       20.81       23.21      1.29 o 
   1 -11  12        1.78        2.72      1.05 o 
   2 -11  12       12.65       10.00      1.11 o 
   3 -11  12       34.74       36.52      1.66 o 
   4 -11  12       41.30       37.63      2.34 o 
   5 -11  12       12.63       12.25      1.34 o 
   6 -11  12        2.14        0.46      0.83 o 
   7 -11  12       34.97       31.44      3.34 o 
  -5 -10  12       33.59       33.35      3.50 o 
  -4 -10  12        0.86        0.52      1.51 o 
  -3 -10  12        5.69        8.11      2.10 o 
  -2 -10  12      101.00      110.62      4.48 o 
  -1 -10  12      146.21      148.56      3.10 o 
   0 -10  12       36.24       43.38      2.19 o 
   1 -10  12       34.88       41.14      1.32 o 
   2 -10  12        9.26        5.60      0.88 o 
   3 -10  12        0.47       -0.08      0.50 o 
   4 -10  12        0.04        0.27      0.64 o 
   5 -10  12        2.52        1.95      1.08 o 
   6 -10  12        1.19        0.35      0.67 o 
   7 -10  12      103.90       92.37      5.04 o 
  -6  -9  12        8.48        6.92      2.14 o 
  -5  -9  12      109.98      101.17      3.06 o 
  -4  -9  12       13.95       12.18      1.52 o 
  -3  -9  12       70.11       66.38      4.62 o 
  -2  -9  12      138.92      143.63      4.15 o 
  -1  -9  12        7.16        7.24      0.79 o 
   0  -9  12       33.16       34.51      1.35 o 
   1  -9  12        0.49       -0.21      0.42 o 
   2  -9  12      191.85      174.98      4.85 o 
   3  -9  12       22.85       20.32      1.21 o 
   4  -9  12       14.37       11.14      1.21 o 
   5  -9  12        5.46        5.67      0.95 o 
   6  -9  12       35.02       35.38      1.93 o 
   7  -9  12       38.67       36.56      1.92 o 
  -6  -8  12        0.11        0.20      1.33 o 
  -5  -8  12        1.26        1.30      0.78 o 
  -4  -8  12       79.75       72.54      4.44 o 
  -3  -8  12       84.25       84.24      3.38 o 
  -2  -8  12       22.94       23.89      1.75 o 
  -1  -8  12        0.51       -0.46      0.46 o 
   0  -8  12       23.56       22.17      1.17 o 
   1  -8  12       63.38       60.02      1.72 o 
   2  -8  12        1.38        0.81      0.50 o 
   3  -8  12      210.52      186.13      3.48 o 
   4  -8  12       19.11       20.74      1.53 o 
   5  -8  12       41.78       40.46      1.96 o 
   6  -8  12        4.10        3.60      0.73 o 
   7  -8  12        0.48        0.22      0.64 o 
   8  -8  12        0.93        1.27      1.37 o 
  -7  -7  12      166.22      192.60      8.19 o 
  -6  -7  12       11.23        9.65      1.52 o 
  -5  -7  12      118.88      124.01      4.29 o 
  -4  -7  12        0.38        0.13      0.82 o 
  -3  -7  12       29.77       31.99      2.32 o 
  -2  -7  12       20.21       20.63      1.45 o 
  -1  -7  12        9.68        8.06      0.78 o 
   0  -7  12        3.66        3.86      0.55 o 
   1  -7  12       63.66       70.80      1.51 o 
   2  -7  12      210.84      198.81      3.55 o 
   3  -7  12      236.90      237.45      4.06 o 
   4  -7  12        9.48        9.12      1.06 o 
   5  -7  12       97.71       91.64      2.84 o 
   6  -7  12      132.72      133.91      3.02 o 
   7  -7  12        2.28        1.28      0.74 o 
   8  -7  12        0.09       -0.81      1.07 o 
  -7  -6  12       11.37       13.25      2.44 o 
  -6  -6  12      270.53      256.99      6.70 o 
  -5  -6  12      103.92      107.38      3.87 o 
  -4  -6  12      113.48       93.46      7.45 o 
  -3  -6  12       26.10       25.20      2.00 o 
  -2  -6  12       89.36       91.97      1.88 o 
  -1  -6  12       28.23       31.04      1.31 o 
   0  -6  12       10.74       10.73      0.76 o 
   1  -6  12       63.01       65.57      1.44 o 
   2  -6  12      211.37      197.72      3.50 o 
   3  -6  12        0.97        0.76      0.49 o 
   4  -6  12        1.26        1.29      0.62 o 
   5  -6  12        9.60        9.44      0.96 o 
   6  -6  12        6.10        4.61      0.95 o 
   7  -6  12       41.99       42.11      1.96 o 
   8  -6  12       12.75       13.19      2.26 o 
  -7  -5  12      226.33      239.03      9.09 o 
  -6  -5  12        1.10        0.71      0.80 o 
  -5  -5  12        9.82       14.27      2.62 o 
  -4  -5  12      336.38      318.77     10.98 o 
  -3  -5  12      406.22      389.56      6.54 o 
  -2  -5  12       25.04       25.20      0.97 o 
  -1  -5  12        0.17        0.09      0.43 o 
   0  -5  12      297.54      285.54      4.18 o 
   1  -5  12      167.53      168.82      2.57 o 
   2  -5  12       49.77       50.01      1.55 o 
   3  -5  12       24.04       19.14      1.11 o 
   4  -5  12       73.39       70.56      2.48 o 
   5  -5  12       97.27       97.95      2.53 o 
   6  -5  12      347.95      366.10      6.95 o 
   7  -5  12       79.38       77.98      2.62 o 
   8  -5  12        3.81        4.06      1.59 o 
  -7  -4  12       27.09       23.47      3.98 o 
  -6  -4  12       15.74       14.84      2.28 o 
  -5  -4  12      220.94      246.77      6.21 o 
  -4  -4  12       88.82       80.48      3.33 o 
  -3  -4  12        1.02        1.01      0.55 o 
  -2  -4  12        1.10        1.38      0.41 o 
  -1  -4  12       22.89       26.80      1.15 o 
   0  -4  12      163.86      172.39      2.79 o 
   1  -4  12        4.36        4.89      0.51 o 
   2  -4  12      311.05      308.42      4.78 o 
   3  -4  12       78.15       70.36      1.88 o 
   4  -4  12       86.06       88.65      2.35 o 
   5  -4  12      124.92      131.26      3.50 o 
   6  -4  12       45.69       39.36      2.44 o 
   7  -4  12        0.62        1.10      0.68 o 
  -8  -3  12        3.21        3.44      1.51 o 
  -7  -3  12      433.09      445.81     10.99 o 
  -6  -3  12        2.28        1.76      0.96 o 
  -5  -3  12       11.43       10.61      1.33 o 
  -4  -3  12       23.21       19.66      1.25 o 
  -3  -3  12      252.33      236.57      4.43 o 
  -2  -3  12     1493.17     1446.57     16.69 o 
  -1  -3  12      123.07      114.60      2.20 o 
   0  -3  12      745.15      741.01      9.26 o 
   1  -3  12      172.42      168.03      2.79 o 
   2  -3  12       64.22       69.42      2.00 o 
   3  -3  12       34.19       36.74      1.38 o 
   4  -3  12      481.05      463.27      8.14 o 
   5  -3  12        2.87        2.25      0.68 o 
   6  -3  12       94.52       93.64      3.87 o 
   7  -3  12       43.95       44.22      3.59 o 
  -8  -2  12      138.14      128.38      6.05 o 
  -7  -2  12       17.80       14.87      1.56 o 
  -6  -2  12       65.71       73.00      3.13 o 
  -5  -2  12      114.61      104.79      3.53 o 
  -4  -2  12        0.21        0.96      0.65 o 
  -3  -2  12        7.41       11.47      0.97 o 
  -2  -2  12       81.50       76.24      2.39 o 
  -1  -2  12      241.32      227.40      3.51 o 
   0  -2  12        0.17       -0.41      0.41 o 
   1  -2  12       59.05       57.85      1.98 o 
   2  -2  12        2.29        1.82      0.47 o 
   3  -2  12       15.00       16.63      1.14 o 
   4  -2  12      141.62      146.56      3.28 o 
   5  -2  12       30.76       35.73      1.93 o 
   6  -2  12       25.15       20.88      1.65 o 
   7  -2  12       13.42        9.19      2.16 o 
  -8  -1  12        5.91        9.39      1.98 o 
  -7  -1  12      286.56      300.51      6.92 o 
  -6  -1  12       41.84       43.33      2.23 o 
  -5  -1  12       14.76       11.93      1.39 o 
  -4  -1  12       92.87       91.09      5.18 o 
  -3  -1  12       49.71       49.50      2.71 o 
  -2  -1  12       93.86       91.22      2.38 o 
  -1  -1  12      152.47      146.46      2.57 o 
   0  -1  12       38.81       48.94      1.55 o 
   1  -1  12      282.07      279.07      3.50 o 
   2  -1  12       11.77       11.90      0.83 o 
   3  -1  12      474.38      493.79      7.10 o 
   4  -1  12       57.86       63.18      2.04 o 
   5  -1  12       20.54       23.25      1.72 o 
   6  -1  12       94.15       97.19      3.17 o 
   7  -1  12       31.73       36.23      3.78 o 
  -8   0  12       78.67       77.70      4.44 o 
  -7   0  12      306.82      287.14     12.84 o 
  -6   0  12       72.13       75.15      2.91 o 
  -5   0  12      112.46      113.76      3.71 o 
  -4   0  12        2.05        2.42      0.79 o 
  -3   0  12       81.27       66.83      2.41 o 
  -2   0  12      180.66      173.30      3.71 o 
  -1   0  12       82.85       88.86      4.02 o 
   0   0  12       45.08       40.49      3.65 o 
   1   0  12      385.67      400.44      6.49 o 
   2   0  12       49.61       50.45      1.65 o 
   3   0  12        5.59        3.89      0.74 o 
   4   0  12        9.46       10.88      1.04 o 
   5   0  12       23.94       23.24      1.77 o 
   6   0  12        0.55        0.40      0.78 o 
  -8   1  12       31.79       27.46      2.98 o 
  -7   1  12      134.46      140.46      5.41 o 
  -6   1  12        7.80        7.23      2.28 o 
  -5   1  12      121.72      124.62      3.93 o 
  -4   1  12      206.22      201.22      5.33 o 
  -3   1  12      592.16      565.71      8.78 o 
  -2   1  12        2.99        2.36      0.61 o 
  -1   1  12       73.66       63.07      1.77 o 
   0   1  12       16.63       18.85      1.26 o 
   1   1  12      182.60      203.47      3.77 o 
   2   1  12        3.85        3.43      0.68 o 
   3   1  12        8.09        9.06      0.94 o 
   4   1  12        1.56        0.61      0.66 o 
   5   1  12       10.33        6.88      1.19 o 
   6   1  12       29.30       32.89      3.78 o 
  -8   2  12       15.72       16.63      2.45 o 
  -7   2  12      264.94      269.77      6.41 o 
  -6   2  12       80.82       78.17      3.02 o 
  -5   2  12        0.25        0.29      0.69 o 
  -4   2  12       16.22       17.60      1.48 o 
  -3   2  12        0.12       -0.02      0.61 o 
  -2   2  12      177.75      180.26      4.40 o 
  -1   2  12        0.25        0.10      0.47 o 
   0   2  12      127.10      125.60      3.12 o 
   1   2  12      220.02      214.49      3.99 o 
   2   2  12      228.69      240.21      4.89 o 
   3   2  12       33.38       37.36      1.71 o 
   4   2  12        0.10       -0.61      0.61 o 
   5   2  12       20.53       18.05      1.71 o 
   6   2  12        2.96        2.10      1.31 o 
  -8   3  12       17.34       14.81      2.32 o 
  -7   3  12        3.17        2.73      0.92 o 
  -6   3  12       10.29        8.53      1.68 o 
  -5   3  12      301.92      309.75      7.34 o 
  -4   3  12        1.68        1.60      0.62 o 
  -3   3  12      139.29      134.60      3.22 o 
  -2   3  12      680.43      649.23     10.07 o 
  -1   3  12        1.23        1.02      0.55 o 
   0   3  12      212.51      215.35      4.57 o 
   1   3  12        0.02       -0.01      0.57 o 
   2   3  12        0.07        0.90      0.73 o 
   3   3  12        2.00        1.38      0.79 o 
   4   3  12       14.00       14.07      1.13 o 
   5   3  12      252.99      250.38     14.05 o 
  -7   4  12        2.06        3.75      1.49 o 
  -6   4  12       40.56       44.80      2.38 o 
  -5   4  12       90.27       91.89      4.13 o 
  -4   4  12       31.29       28.43      1.64 o 
  -3   4  12       12.64       11.99      1.12 o 
  -2   4  12        2.70        1.43      0.84 o 
  -1   4  12       95.91       97.75      3.05 o 
   0   4  12       49.80       54.17      2.06 o 
   1   4  12        0.17       -0.31      0.62 o 
   2   4  12       36.47       35.68      2.74 o 
   3   4  12        1.67        2.32      1.57 o 
   4   4  12       41.87       40.27      2.32 o 
  -7   5  12       19.70       20.97      2.79 o 
  -6   5  12       21.03       20.65      1.91 o 
  -5   5  12       16.44       17.53      1.82 o 
  -4   5  12       16.12       16.44      1.33 o 
  -3   5  12       10.96        7.94      1.01 o 
  -2   5  12      190.99      192.23      6.45 o 
  -1   5  12       26.77       28.08      1.47 o 
   0   5  12        2.71        3.13      1.02 o 
   1   5  12       14.03       13.65      1.17 o 
   2   5  12       19.49       15.40      2.18 o 
   3   5  12        0.02        0.16      1.10 o 
   4   5  12        1.71        3.36      1.66 o 
  -7   6  12      155.33      151.59      6.96 o 
  -6   6  12      129.40      128.52      6.27 o 
  -5   6  12      182.33      197.42      7.53 o 
  -4   6  12      138.52      147.18      4.03 o 
  -3   6  12       10.15       13.37      1.79 o 
  -2   6  12       31.59       36.63      3.05 o 
  -1   6  12        3.07        1.85      1.21 o 
   0   6  12       78.04       87.28      5.63 o 
   1   6  12        4.77        4.60      1.58 o 
   2   6  12       12.82        7.78      1.87 o 
   3   6  12        2.25        2.76      1.58 o 
  -6   7  12      105.36       94.46      5.47 o 
  -5   7  12       37.20       33.39      4.15 o 
  -4   7  12        1.48        0.97      0.74 o 
  -3   7  12       51.84       55.26      3.55 o 
  -2   7  12      120.03      110.05      4.81 o 
  -1   7  12       67.74       67.77      3.60 o 
   0   7  12        3.11        2.98      0.88 o 
   1   7  12        9.25        7.33      1.70 o 
   2   7  12        0.07        2.19      1.48 o 
  -5   8  12       42.18       43.26      6.09 o 
  -4   8  12        7.67        7.47      1.39 o 
  -3   8  12       51.94       60.64      2.92 o 
  -2   8  12       80.97       76.56      4.01 o 
  -1   8  12       18.62       10.65      1.86 o 
   0   8  12        0.06        0.29      0.80 o 
   1   8  12       17.73       16.67      2.17 o 
  -4   9  12       73.04       72.94      4.16 o 
  -3   9  12        5.51        6.10      1.69 o 
  -2   9  12       16.68       15.65      2.20 o 
  -1   9  12        0.20        0.04      1.23 o 
   0 -15  13       14.96       17.62      2.23 o 
   1 -15  13       70.16       66.55      3.83 o 
   2 -15  13       35.05       32.07      3.00 o 
   3 -15  13       27.06       28.20      2.93 o 
   4 -15  13        0.36       -1.22      1.22 o 
  -1 -14  13        7.73        5.16      1.56 o 
   0 -14  13        0.63        0.72      1.01 o 
   1 -14  13      304.90      325.27      9.78 o 
   2 -14  13        5.86        3.95      1.28 o 
   3 -14  13       54.78       61.25      3.27 o 
   4 -14  13        3.28        4.04      1.48 o 
   5 -14  13        1.92        2.39      1.77 o 
  -2 -13  13       57.45       57.53      3.44 o 
  -1 -13  13       49.77       55.65      3.14 o 
   0 -13  13        0.01       -0.32      0.67 o 
   1 -13  13       15.03       16.28      1.83 o 
   2 -13  13        9.86        8.85      1.38 o 
   3 -13  13       84.54       76.37      2.74 o 
   4 -13  13      101.46      106.90      3.07 o 
   5 -13  13       11.63       11.28      2.42 o 
   6 -13  13        7.52        2.06      1.65 o 
  -3 -12  13        4.51        4.87      1.59 o 
  -2 -12  13        2.64        1.53      1.25 o 
  -1 -12  13       40.38       45.07      3.20 o 
   0 -12  13       22.08       21.00      1.33 o 
   1 -12  13      125.88      146.10      4.50 o 
   2 -12  13       48.68       49.08      4.21 o 
   3 -12  13       27.32       24.02      1.47 o 
   4 -12  13        4.78        4.40      0.86 o 
   5 -12  13       27.18       32.92      2.21 o 
   6 -12  13       58.88       60.83      4.32 o 
  -4 -11  13        0.27        0.39      1.50 o 
  -2 -11  13        2.69        4.04      1.34 o 
  -1 -11  13       33.57       40.43      2.81 o 
   0 -11  13       91.15      101.43      2.52 o 
   1 -11  13       23.42       31.77      1.99 o 
   2 -11  13      229.03      241.36      5.08 o 
   3 -11  13        4.41        4.62      0.95 o 
   4 -11  13       13.87       13.28      1.15 o 
   5 -11  13       32.14       31.19      2.08 o 
   6 -11  13       22.05       20.26      2.24 o 
   7 -11  13        7.49        8.31      2.07 o 
  -4 -10  13       71.81       70.19      5.05 o 
  -3 -10  13       15.92       12.76      2.57 o 
  -2 -10  13       35.13       34.85      2.61 o 
  -1 -10  13       11.86       11.79      1.11 o 
   0 -10  13       71.10       73.57      2.07 o 
   1 -10  13       86.98       95.81      2.26 o 
   2 -10  13       39.52       34.28      1.79 o 
   3 -10  13        2.42        2.33      0.68 o 
   4 -10  13       18.96       18.50      1.47 o 
   5 -10  13       95.18       95.26      5.44 o 
   6 -10  13       13.89       16.83      1.54 o 
   7 -10  13        0.39        0.02      1.26 o 
  -5  -9  13        2.02        1.99      1.13 o 
  -4  -9  13      114.22      121.82      4.51 o 
  -3  -9  13       33.61       40.62      4.15 o 
  -2  -9  13       47.68       43.65      2.33 o 
  -1  -9  13       96.85       96.45      4.51 o 
   0  -9  13       11.86        9.03      0.86 o 
   1  -9  13       10.73        9.90      0.76 o 
   2  -9  13      101.91      101.72      2.49 o 
   3  -9  13       34.55       42.79      1.64 o 
   4  -9  13       44.74       41.63      2.08 o 
   5  -9  13        5.87        4.49      0.97 o 
   6  -9  13       15.78       16.02      1.46 o 
   7  -9  13        0.71        0.72      1.32 o 
  -6  -8  13        9.02        7.13      2.13 o 
  -5  -8  13       43.20       44.20      2.99 o 
  -4  -8  13       60.62       62.24      3.07 o 
  -3  -8  13        0.06       -0.59      0.73 o 
  -2  -8  13        1.88        3.80      0.96 o 
  -1  -8  13      111.22      114.02      2.93 o 
   0  -8  13      199.07      208.83      4.06 o 
   1  -8  13       61.44       63.20      1.62 o 
   2  -8  13        8.98        7.13      1.00 o 
   3  -8  13       69.07       65.29      1.95 o 
   4  -8  13        2.75        2.70      0.84 o 
   5  -8  13        8.52        7.21      1.09 o 
   6  -8  13       64.42       63.88      2.11 o 
   7  -8  13       10.72       11.65      2.20 o 
  -6  -7  13       24.52       26.15      3.34 o 
  -5  -7  13        4.19        3.41      1.18 o 
  -4  -7  13      185.90      185.36      5.50 o 
  -3  -7  13       20.45       26.03      1.57 o 
  -2  -7  13       58.81       61.51      2.54 o 
  -1  -7  13       35.29       36.93      4.47 o 
   0  -7  13       15.37       15.17      1.81 o 
   1  -7  13       18.32       19.39      0.98 o 
   2  -7  13       61.44       55.52      1.73 o 
   3  -7  13        6.54        9.01      1.06 o 
   4  -7  13       30.84       30.62      1.88 o 
   5  -7  13        1.36        0.76      1.22 o 
   6  -7  13       44.20       38.10      2.05 o 
   7  -7  13        0.61        0.15      1.24 o 
  -7  -6  13       10.11       10.97      2.35 o 
  -6  -6  13      105.48      112.12      4.14 o 
  -5  -6  13       34.17       37.32      2.59 o 
  -4  -6  13       71.07       79.57      3.31 o 
  -3  -6  13        1.73        2.34      0.71 o 
  -2  -6  13       15.44       13.06      1.10 o 
  -1  -6  13       34.50       36.28      1.43 o 
   0  -6  13     1741.21     1772.16     27.55 o 
   1  -6  13      287.79      291.63      4.33 o 
   2  -6  13       13.93       14.17      1.02 o 
   3  -6  13        0.08       -0.19      0.49 o 
   4  -6  13       37.93       37.91      2.50 o 
   5  -6  13       60.85       58.67      2.12 o 
   6  -6  13        5.65        3.75      0.89 o 
   7  -6  13       87.32       87.54      4.94 o 
  -7  -5  13      181.57      190.22      7.96 o 
  -6  -5  13       18.47       16.97      2.37 o 
  -5  -5  13       15.28       18.24      1.82 o 
  -4  -5  13      114.85      128.77      4.56 o 
  -3  -5  13      109.68      118.13      3.57 o 
  -2  -5  13        3.28        4.52      0.75 o 
  -1  -5  13       34.30       32.97      1.37 o 
   0  -5  13        0.53       -0.54      0.54 o 
   1  -5  13      161.75      167.03      2.86 o 
   2  -5  13      542.55      529.87      7.44 o 
   3  -5  13        6.14        6.99      0.91 o 
   4  -5  13       64.50       59.12      1.97 o 
   5  -5  13       22.96       22.70      1.68 o 
   6  -5  13       75.63       74.57      2.70 o 
   7  -5  13       20.94       17.59      2.62 o 
  -7  -4  13       24.65       22.16      2.99 o 
  -6  -4  13       77.84       80.17      3.26 o 
  -5  -4  13       20.76       22.02      3.39 o 
  -4  -4  13       15.25       13.00      1.11 o 
  -3  -4  13       17.06       16.19      1.19 o 
  -2  -4  13      219.91      225.91      4.39 o 
  -1  -4  13      334.99      341.01      5.49 o 
   0  -4  13      566.18      583.46      9.96 o 
   1  -4  13       54.10       52.25      2.41 o 
   2  -4  13       60.14       57.36      1.72 o 
   3  -4  13        0.05       -0.25      0.49 o 
   4  -4  13       24.27       24.19      1.46 o 
   5  -4  13      141.48      140.05      4.69 o 
   6  -4  13       43.74       44.14      2.12 o 
   7  -4  13        7.46        7.72      1.97 o 
  -7  -3  13       26.68       32.94      3.42 o 
  -6  -3  13       77.46       81.08      4.65 o 
  -5  -3  13       36.34       32.43      2.25 o 
  -4  -3  13      180.63      187.77      3.93 o 
  -3  -3  13        2.58        0.52      0.54 o 
  -2  -3  13        3.63        3.21      0.68 o 
  -1  -3  13      164.04      167.89      3.25 o 
   0  -3  13      355.11      336.30      6.28 o 
   1  -3  13       20.72       19.18      0.97 o 
   2  -3  13       83.43       80.02      2.06 o 
   3  -3  13      153.34      150.36      3.04 o 
   4  -3  13      109.73      111.62      3.08 o 
   5  -3  13       54.87       50.34      2.01 o 
   6  -3  13       54.23       55.74      2.17 o 
   7  -3  13       24.55       22.05      3.01 o 
  -7  -2  13      132.97      148.95      4.52 o 
  -6  -2  13      150.99      134.83      4.27 o 
  -5  -2  13      264.93      266.77      6.60 o 
  -4  -2  13       18.70       18.48      1.28 o 
  -3  -2  13        6.00        6.32      0.82 o 
  -2  -2  13      107.45      103.07      2.63 o 
  -1  -2  13       14.13       11.45      0.91 o 
   0  -2  13      245.28      261.16      5.17 o 
   1  -2  13       15.25       18.99      1.06 o 
   2  -2  13       31.69       30.38      1.19 o 
   3  -2  13      140.96      138.77      2.68 o 
   4  -2  13        0.08        0.14      0.52 o 
   5  -2  13        0.11       -0.62      0.62 o 
   6  -2  13       13.96       11.74      1.38 o 
   7  -2  13       33.54       35.86      3.83 o 
  -8  -1  13       68.15       63.86      4.17 o 
  -7  -1  13       45.96       49.27      2.44 o 
  -6  -1  13       19.24       21.58      1.88 o 
  -5  -1  13      218.08      224.51      5.89 o 
  -4  -1  13      160.21      150.34      3.38 o 
  -3  -1  13        8.56       11.16      1.00 o 
  -2  -1  13       11.49       12.62      1.49 o 
  -1  -1  13        3.66        1.47      0.54 o 
   0  -1  13      375.43      371.62      6.85 o 
   1  -1  13        4.78        7.09      0.91 o 
   2  -1  13       19.36       19.43      1.21 o 
   3  -1  13        4.21        3.04      0.72 o 
   4  -1  13       11.05       12.78      1.35 o 
   5  -1  13        2.95        2.63      1.11 o 
   6  -1  13        0.10       -0.20      1.32 o 
  -8   0  13       18.37       14.89      2.43 o 
  -7   0  13       15.33       15.84      2.61 o 
  -6   0  13        0.74        0.25      0.75 o 
  -5   0  13       50.05       52.85      2.56 o 
  -4   0  13       16.74       14.55      1.24 o 
  -3   0  13       67.96       76.15      3.79 o 
  -2   0  13      152.97      141.57      3.61 o 
  -1   0  13        0.93        1.13      0.53 o 
   0   0  13       89.17       89.84      2.53 o 
   1   0  13       76.55       83.13      2.13 o 
   2   0  13       13.97       12.87      1.73 o 
   3   0  13       11.62       11.34      1.04 o 
   4   0  13      134.94      138.41      3.37 o 
   5   0  13        0.64        0.91      0.95 o 
   6   0  13        0.33        0.83      1.46 o 
  -7   1  13      130.68      129.33      4.11 o 
  -6   1  13        0.14        0.28      1.12 o 
  -5   1  13      181.26      174.35      5.02 o 
  -4   1  13       94.53       96.89      2.73 o 
  -3   1  13       65.59       66.44      2.81 o 
  -2   1  13       10.85       10.83      1.58 o 
  -1   1  13        6.00        9.08      0.85 o 
   0   1  13      113.13      103.35      2.79 o 
   1   1  13      257.27      254.29     11.01 o 
   2   1  13       11.81       12.65      1.47 o 
   3   1  13       40.81       48.02      1.81 o 
   4   1  13       49.53       49.75      1.94 o 
   5   1  13       24.05       30.69      2.15 o 
  -7   2  13       48.55       46.08      3.51 o 
  -6   2  13       14.95       13.15      1.55 o 
  -5   2  13        0.36       -0.63      0.72 o 
  -4   2  13        5.16        5.79      0.86 o 
  -3   2  13        0.18       -0.32      0.52 o 
  -2   2  13      126.35      112.78      3.51 o 
  -1   2  13       12.13       11.48      2.50 o 
   0   2  13        7.87        9.92      1.02 o 
   1   2  13        2.37        1.73      0.68 o 
   2   2  13        1.81        0.78      0.95 o 
   3   2  13        0.34        0.56      0.77 o 
   4   2  13        5.77        5.04      1.13 o 
   5   2  13       35.34       32.97      2.09 o 
  -7   3  13        0.11        0.92      1.24 o 
  -6   3  13        8.69       11.13      1.96 o 
  -5   3  13       93.55       90.29      3.51 o 
  -4   3  13      331.89      333.76      6.08 o 
  -3   3  13        0.08       -0.21      0.55 o 
  -2   3  13      403.18      394.79     11.90 o 
  -1   3  13       79.94       89.25      2.63 o 
   0   3  13        9.21       10.81      1.10 o 
   1   3  13      320.58      335.02      8.03 o 
   2   3  13       13.04       14.11      2.03 o 
   3   3  13        0.27       -0.74      0.77 o 
   4   3  13       43.99       40.63      2.25 o 
  -7   4  13      130.01      114.90      5.82 o 
  -6   4  13      131.65      130.94      4.37 o 
  -5   4  13        7.63        7.37      1.50 o 
  -4   4  13       36.10       36.82      1.89 o 
  -3   4  13       28.95       30.95      1.79 o 
  -2   4  13        6.38        6.44      1.18 o 
  -1   4  13       26.71       26.56      1.49 o 
   0   4  13       89.56       96.79      2.80 o 
   1   4  13       34.63       35.88      2.05 o 
   2   4  13        1.14        0.58      1.38 o 
   3   4  13       16.62       16.78      2.30 o 
   4   4  13        2.88        0.75      1.59 o 
  -7   5  13        2.14        3.21      1.51 o 
  -6   5  13        8.59        7.70      2.02 o 
  -5   5  13      252.31      245.55      8.01 o 
  -4   5  13       49.87       50.46      2.11 o 
  -3   5  13       13.82       13.37      2.19 o 
  -2   5  13       69.41       62.63      3.40 o 
  -1   5  13      253.47      249.99      7.73 o 
   0   5  13       20.05       18.94      1.82 o 
   1   5  13        5.28        4.66      1.54 o 
   2   5  13        0.01       -1.01      1.18 o 
   3   5  13        1.60        0.39      1.47 o 
  -6   6  13       50.44       51.67      4.09 o 
  -5   6  13       17.43       18.56      2.05 o 
  -4   6  13       22.89       22.34      1.64 o 
  -3   6  13       45.71       46.33      2.55 o 
  -2   6  13       26.32       26.13      2.53 o 
  -1   6  13       36.31       33.98      2.64 o 
   0   6  13       32.60       33.32      1.75 o 
   1   6  13       74.93       73.78      3.88 o 
   2   6  13        5.86        5.88      1.79 o 
  -5   7  13       63.60       66.28      3.12 o 
  -4   7  13      181.70      192.85      6.94 o 
  -3   7  13       87.51       91.52      3.59 o 
  -2   7  13        0.71        0.63      1.13 o 
  -1   7  13      229.51      242.88      7.79 o 
   0   7  13        2.11        2.69      0.87 o 
   1   7  13        6.61       10.75      1.95 o 
  -4   8  13       12.62       14.51      2.27 o 
  -3   8  13       27.90       28.15      2.85 o 
  -2   8  13        9.63       10.02      1.88 o 
  -1   8  13        5.85        7.61      1.72 o 
   2 -15  14       63.17       68.64      3.98 o 
  -1 -14  14       26.02       26.82      2.49 o 
   0 -14  14        3.32        3.63      1.49 o 
   1 -14  14        0.52        1.03      1.18 o 
   2 -14  14        1.11        0.72      1.05 o 
   3 -14  14        9.02        7.67      1.45 o 
   4 -14  14      106.61      105.31      5.00 o 
  -2 -13  14        6.64        8.54      1.81 o 
  -1 -13  14       17.68       18.93      2.12 o 
   0 -13  14        0.27       -0.73      0.73 o 
   1 -13  14      113.33      116.96      3.94 o 
   2 -13  14       14.34       15.00      1.73 o 
   3 -13  14       88.27       95.66      3.14 o 
   4 -13  14      102.92      105.66      2.91 o 
   5 -13  14        4.22        1.22      1.54 o 
  -3 -12  14        3.55        0.53      1.33 o 
  -2 -12  14        0.76        1.65      1.29 o 
  -1 -12  14       99.24      108.02      3.04 o 
   0 -12  14        2.18        3.44      0.89 o 
   1 -12  14      232.32      234.08      5.93 o 
   2 -12  14       68.43       68.40      2.55 o 
   3 -12  14        7.31        7.87      1.19 o 
   4 -12  14       19.62       20.36      1.77 o 
   5 -12  14       90.76       87.12      5.28 o 
   6 -12  14       35.44       34.80      3.79 o 
  -3 -11  14        0.94       -0.42      1.21 o 
  -2 -11  14       58.32       58.91      3.39 o 
  -1 -11  14       11.31       11.67      1.18 o 
   0 -11  14        1.76        1.32      0.77 o 
   1 -11  14      106.51      114.21      3.71 o 
   2 -11  14       30.89       27.28      1.78 o 
   3 -11  14       23.67       23.89      1.47 o 
   4 -11  14        0.83        0.33      0.63 o 
   5 -11  14       41.62       47.72      4.40 o 
   6 -11  14        4.77        2.49      1.62 o 
  -4 -10  14       15.89       17.63      3.18 o 
  -3 -10  14       12.05        9.00      1.45 o 
  -2 -10  14      197.72      204.19      6.77 o 
  -1 -10  14        0.45        0.81      0.76 o 
   0 -10  14        6.60        6.34      0.96 o 
   1 -10  14        0.39        0.34      0.79 o 
   2 -10  14       67.57       60.12      2.25 o 
   3 -10  14        4.16        2.75      0.73 o 
   4 -10  14        0.02        0.11      0.63 o 
   5 -10  14       72.13       78.44      2.92 o 
   6 -10  14        0.72       -1.17      1.17 o 
  -5  -9  14        0.04        0.85      1.61 o 
  -4  -9  14        9.41        9.79      2.41 o 
  -3  -9  14        4.54        3.73      1.07 o 
  -2  -9  14       14.15       14.39      1.89 o 
  -1  -9  14       74.58       88.91      2.63 o 
   0  -9  14        8.72        8.64      1.01 o 
   1  -9  14       14.68       11.57      1.37 o 
   2  -9  14       16.44       15.68      1.85 o 
   3  -9  14        0.69        0.23      0.60 o 
   4  -9  14       39.67       37.67      1.70 o 
   5  -9  14       13.85       14.57      1.59 o 
   6  -9  14        5.10        4.73      1.38 o 
   7  -9  14        3.39        4.95      1.77 o 
  -5  -8  14      149.87      158.53      5.32 o 
  -4  -8  14      249.29      261.45      8.16 o 
  -3  -8  14      141.73      147.68      4.42 o 
  -2  -8  14        4.84        5.81      1.10 o 
  -1  -8  14      103.03      104.18      2.83 o 
   0  -8  14      105.74      105.31      2.84 o 
   1  -8  14       39.44       41.18      1.34 o 
   2  -8  14       30.62       23.64      1.35 o 
   3  -8  14      138.85      135.16      3.05 o 
   4  -8  14       28.69       26.02      1.45 o 
   5  -8  14       45.32       46.08      2.27 o 
   6  -8  14        0.28        0.37      0.64 o 
   7  -8  14       17.72       20.99      2.94 o 
  -6  -7  14       31.18       32.82      3.80 o 
  -5  -7  14       13.64       12.18      2.07 o 
  -4  -7  14        8.04        4.14      1.12 o 
  -3  -7  14      173.47      169.17      4.69 o 
  -2  -7  14        8.92        7.91      1.17 o 
  -1  -7  14       32.08       38.61      1.67 o 
   0  -7  14       93.25       93.47      2.62 o 
   1  -7  14       81.61       85.64      2.14 o 
   2  -7  14       40.53       39.63      1.95 o 
   3  -7  14        2.99        1.73      0.64 o 
   4  -7  14       18.78       16.80      1.19 o 
   5  -7  14        0.09       -0.06      0.59 o 
   6  -7  14       48.14       46.77      2.27 o 
   7  -7  14       38.66       38.01      3.79 o 
  -6  -6  14       80.38       86.59      5.16 o 
  -5  -6  14       14.64       19.36      1.98 o 
  -4  -6  14      152.42      171.64      3.98 o 
  -3  -6  14        3.89        3.04      0.77 o 
  -2  -6  14       45.68       43.12      2.13 o 
  -1  -6  14       31.09       27.63      1.43 o 
   0  -6  14        0.83        0.08      0.60 o 
   1  -6  14       11.02        9.17      0.83 o 
   2  -6  14       18.45       15.45      1.43 o 
   3  -6  14       64.00       64.65      2.24 o 
   4  -6  14       44.56       43.37      1.69 o 
   5  -6  14       50.23       52.52      2.01 o 
   6  -6  14      243.74      241.59      5.49 o 
   7  -6  14       41.10       39.06      3.86 o 
  -6  -5  14        2.39        1.21      0.98 o 
  -5  -5  14       37.13       37.31      2.64 o 
  -4  -5  14       32.13       33.54      1.78 o 
  -3  -5  14       81.09       79.77      2.41 o 
  -2  -5  14       44.38       46.39      2.21 o 
  -1  -5  14      196.74      189.20      4.19 o 
   0  -5  14        0.01        0.94      0.63 o 
   1  -5  14        1.19        1.95      0.57 o 
   2  -5  14       17.69       17.67      1.15 o 
   3  -5  14        6.07        3.98      0.71 o 
   4  -5  14       24.89       26.23      1.83 o 
   5  -5  14      131.95      130.52      3.71 o 
   6  -5  14        0.76        0.16      0.79 o 
   7  -5  14        6.82        5.78      1.94 o 
  -7  -4  14       60.53       67.21      4.55 o 
  -6  -4  14      150.42      148.87      4.81 o 
  -5  -4  14      100.37       99.01      5.03 o 
  -4  -4  14      130.59      141.41      3.93 o 
  -3  -4  14      121.19      121.33      3.07 o 
  -2  -4  14      604.25      581.79     11.09 o 
  -1  -4  14       31.52       31.88      1.37 o 
   0  -4  14      258.54      268.89      5.33 o 
   1  -4  14      132.61      129.84      2.77 o 
   2  -4  14       43.83       42.85      1.56 o 
   3  -4  14       20.42       18.95      1.12 o 
   4  -4  14        1.07        1.97      0.67 o 
   5  -4  14        3.50        3.27      0.82 o 
   6  -4  14       15.03       13.76      1.30 o 
  -7  -3  14        5.87        3.43      1.65 o 
  -6  -3  14        7.91        7.02      1.27 o 
  -5  -3  14      121.71      126.12      4.31 o 
  -4  -3  14      123.44      120.99      3.07 o 
  -3  -3  14      256.51      245.91      6.36 o 
  -2  -3  14       69.55       61.83      3.04 o 
  -1  -3  14       53.03       48.57      1.65 o 
   0  -3  14        7.34        5.68      0.85 o 
   1  -3  14        6.44        9.34      1.02 o 
   2  -3  14        9.16        9.32      0.83 o 
   3  -3  14      192.36      188.87      3.06 o 
   4  -3  14       34.58       36.71      1.55 o 
   5  -3  14        1.27        1.40      0.73 o 
   6  -3  14       21.68       23.04      3.83 o 
  -7  -2  14       12.53       10.16      2.06 o 
  -6  -2  14      258.03      268.29      6.82 o 
  -5  -2  14        8.08        4.15      1.09 o 
  -4  -2  14      105.96      102.91      2.80 o 
  -3  -2  14        9.44       11.88      1.17 o 
  -2  -2  14      253.80      242.89      7.35 o 
  -1  -2  14      281.68      267.51      4.64 o 
   0  -2  14      347.07      355.81      6.68 o 
   1  -2  14       43.25       47.91      1.46 o 
   2  -2  14       47.94       44.66      2.48 o 
   3  -2  14        7.39        6.80      0.79 o 
   4  -2  14       17.77       18.13      1.31 o 
   5  -2  14        4.70        1.74      1.11 o 
   6  -2  14        0.04       -1.31      1.31 o 
  -7  -1  14       85.59       86.15      4.99 o 
  -6  -1  14      105.21      123.16      4.22 o 
  -5  -1  14      100.37      107.01      3.85 o 
  -4  -1  14      192.74      183.53      6.44 o 
  -3  -1  14       21.38       22.96      1.46 o 
  -2  -1  14      164.47      153.45      7.88 o 
  -1  -1  14        7.48        7.54      0.88 o 
   0  -1  14      433.24      403.35      7.42 o 
   1  -1  14        0.02        0.00      0.47 o 
   2  -1  14        0.08       -0.37      0.76 o 
   3  -1  14        0.51        0.90      0.71 o 
   4  -1  14        5.31        6.22      0.92 o 
   5  -1  14      113.92      108.13      3.62 o 
   6  -1  14        0.94        1.17      1.58 o 
  -7   0  14        3.83        2.88      1.52 o 
  -6   0  14      420.49      426.42      9.49 o 
  -5   0  14        2.22        2.34      1.12 o 
  -4   0  14        3.59        2.68      0.74 o 
  -3   0  14        1.77        2.68      0.71 o 
  -2   0  14       68.08       72.60      2.76 o 
  -1   0  14      145.89      146.68      3.43 o 
   0   0  14       30.93       35.13      1.63 o 
   1   0  14        4.63        3.59      0.76 o 
   2   0  14       92.32       93.98      4.91 o 
   3   0  14       85.97       89.33      2.48 o 
   4   0  14       31.17       31.97      1.95 o 
   5   0  14       12.77       12.06      1.81 o 
  -7   1  14      106.05       95.64      5.28 o 
  -6   1  14      165.34      168.26      8.38 o 
  -5   1  14       36.68       39.91      2.46 o 
  -4   1  14      249.37      246.08      4.92 o 
  -3   1  14        2.67        2.38      0.72 o 
  -2   1  14       81.41       79.60      2.92 o 
  -1   1  14        4.28        4.67      0.82 o 
   0   1  14       71.18       75.77      2.38 o 
   1   1  14       28.76       29.87      1.50 o 
   2   1  14      134.43      141.03      4.32 o 
   3   1  14        9.51       11.24      1.85 o 
   4   1  14        5.79        3.90      1.23 o 
   5   1  14       12.92       10.92      1.69 o 
  -7   2  14       64.83       68.00      4.49 o 
  -6   2  14       17.73       16.63      1.81 o 
  -5   2  14       39.95       38.18      2.45 o 
  -4   2  14      118.40      125.22      3.26 o 
  -3   2  14      100.45       97.07      2.79 o 
  -2   2  14      300.72      309.57      7.03 o 
  -1   2  14       35.22       30.31      1.52 o 
   0   2  14       17.81       18.61      1.34 o 
   1   2  14        0.01       -0.69      1.14 o 
   2   2  14        0.61        1.55      1.38 o 
   3   2  14        9.08        8.15      1.42 o 
   4   2  14       27.14       27.28      1.97 o 
  -7   3  14        1.12        0.33      1.34 o 
  -6   3  14       92.76       85.94      5.07 o 
  -5   3  14       57.25       54.51      3.21 o 
  -4   3  14        5.63        4.64      0.91 o 
  -3   3  14       18.99       16.90      1.62 o 
  -2   3  14       10.07        9.03      1.28 o 
  -1   3  14       24.32       27.23      2.95 o 
   0   3  14       44.94       49.89      2.76 o 
   1   3  14      132.41      141.37      5.38 o 
   2   3  14       31.67       26.36      2.67 o 
   3   3  14       30.37       30.21      2.37 o 
   4   3  14       15.99       16.17      2.38 o 
  -6   4  14        2.97        0.32      1.41 o 
  -5   4  14       98.95      102.66      4.01 o 
  -4   4  14       21.63       24.84      1.68 o 
  -3   4  14       11.87       13.72      1.57 o 
  -2   4  14      383.39      371.65     10.54 o 
  -1   4  14      240.36      237.10      7.41 o 
   0   4  14       30.87       35.44      3.01 o 
   1   4  14      116.11      123.94      5.08 o 
   2   4  14        1.47        1.99      1.45 o 
   3   4  14        0.11       -0.44      1.36 o 
  -6   5  14        0.94       -0.09      1.33 o 
  -5   5  14       71.02       78.43      3.16 o 
  -4   5  14        5.01        3.57      1.09 o 
  -3   5  14       12.59       11.17      1.51 o 
  -2   5  14      105.59      107.54      4.67 o 
  -1   5  14        4.32        3.18      1.33 o 
   0   5  14       62.70       60.58      2.23 o 
   1   5  14       75.83       70.12      3.83 o 
   2   5  14        8.57        6.45      1.76 o 
  -5   6  14       17.09       14.49      1.71 o 
  -4   6  14        3.37        4.58      1.27 o 
  -3   6  14       82.73       82.27      3.39 o 
  -2   6  14        2.42        2.22      1.27 o 
  -1   6  14      200.88      197.64      6.77 o 
   0   6  14        0.30        0.50      1.18 o 
   1   6  14        5.92        4.39      1.58 o 
  -4   7  14       27.72       23.14      2.72 o 
  -3   7  14        5.07        4.20      1.61 o 
  -2   7  14        2.24       -0.64      1.14 o 
  -1   7  14       56.72       58.84      3.40 o 
   0 -14  15       24.25       25.75      2.50 o 
   1 -14  15        2.07        0.68      1.42 o 
   2 -14  15        5.96        7.53      1.85 o 
   3 -14  15       65.74       58.66      3.76 o 
  -1 -13  15        6.96        6.78      1.59 o 
   0 -13  15       36.51       37.30      2.72 o 
   1 -13  15       24.65       24.87      2.65 o 
   2 -13  15      106.89      117.30      4.13 o 
   3 -13  15        3.00        2.33      1.54 o 
   4 -13  15        7.72        8.99      1.98 o 
  -2 -12  15       17.58       18.34      2.27 o 
  -1 -12  15       51.88       53.26      3.13 o 
   0 -12  15        8.57        9.17      1.10 o 
   1 -12  15        0.23        0.76      1.22 o 
   2 -12  15        4.98        4.14      1.43 o 
   3 -12  15        0.00       -0.21      0.82 o 
   4 -12  15       25.49       21.46      1.51 o 
   5 -12  15      115.88      126.83      6.68 o 
  -3 -11  15       39.01       42.90      3.15 o 
  -2 -11  15        0.19        0.77      1.23 o 
  -1 -11  15       75.51       73.32      2.55 o 
   0 -11  15        3.67        4.05      0.90 o 
   1 -11  15       25.91       24.47      2.53 o 
   2 -11  15      132.32      135.56      3.67 o 
   3 -11  15       29.17       30.41      2.35 o 
   4 -11  15       73.79       66.19      2.31 o 
   5 -11  15        7.54        5.88      2.05 o 
   6 -11  15       13.02       17.16      2.77 o 
  -4 -10  15       29.87       30.54      3.03 o 
  -3 -10  15        0.06       -1.06      1.06 o 
  -2 -10  15        1.00        1.43      1.18 o 
  -1 -10  15        8.42       11.30      1.15 o 
   0 -10  15      158.59      172.56      4.02 o 
   1 -10  15      124.84      117.35      4.81 o 
   2 -10  15      151.71      157.34      5.44 o 
   3 -10  15       88.70       97.55      3.03 o 
   4 -10  15        2.34        1.71      0.73 o 
   5 -10  15       19.78       20.65      1.79 o 
   6 -10  15        3.57        2.82      1.73 o 
  -5  -9  15        2.22        1.32      1.51 o 
  -4  -9  15        0.07        0.41      0.96 o 
  -3  -9  15       79.38       76.52      5.32 o 
  -2  -9  15       31.37       34.41      2.66 o 
  -1  -9  15       39.28       38.86      1.80 o 
   0  -9  15       25.66       26.44      2.31 o 
   1  -9  15        1.90        3.61      1.28 o 
   2  -9  15       33.72       39.16      2.00 o 
   3  -9  15       21.16       19.50      1.34 o 
   4  -9  15        4.64        3.24      0.92 o 
   5  -9  15       29.68       26.75      1.99 o 
   6  -9  15        6.23        6.30      2.11 o 
  -5  -8  15        3.48        3.16      1.16 o 
  -4  -8  15        0.57       -0.26      0.88 o 
  -3  -8  15       55.57       59.33      2.83 o 
  -2  -8  15       47.95       48.78      2.95 o 
  -1  -8  15        4.21        5.04      0.87 o 
   0  -8  15        1.30        1.16      0.70 o 
   1  -8  15      168.97      167.75      5.84 o 
   2  -8  15       36.83       35.54      1.95 o 
   3  -8  15       29.33       31.53      1.60 o 
   4  -8  15        2.23        2.21      0.73 o 
   5  -8  15        0.74        1.77      0.91 o 
   6  -8  15       20.85       25.47      3.31 o 
  -5  -7  15        0.45        1.28      0.82 o 
  -4  -7  15        0.30       -0.70      0.70 o 
  -3  -7  15       34.42       34.28      2.28 o 
  -2  -7  15       14.39       12.98      1.74 o 
  -1  -7  15      170.71      173.14      5.77 o 
   0  -7  15      124.97      126.94      3.23 o 
   1  -7  15      162.06      170.50      3.74 o 
   2  -7  15      140.18      148.72      3.64 o 
   3  -7  15       24.77       22.93      2.09 o 
   4  -7  15        1.53        1.66      0.80 o 
   5  -7  15        5.39        4.86      0.90 o 
   6  -7  15       15.84       12.20      2.45 o 
  -6  -6  15      275.41      305.98     11.22 o 
  -5  -6  15       85.15       84.96      3.15 o 
  -4  -6  15       85.34       88.86      2.78 o 
  -3  -6  15       77.47       86.31      3.19 o 
  -2  -6  15       30.42       32.10      2.01 o 
  -1  -6  15      414.77      419.92      8.55 o 
   0  -6  15        8.01        9.76      1.03 o 
   1  -6  15       11.82       11.02      1.00 o 
   2  -6  15       16.82       14.30      2.20 o 
   3  -6  15       58.75       58.98      1.95 o 
   4  -6  15        0.04        0.11      0.65 o 
   5  -6  15      159.05      152.24      3.59 o 
   6  -6  15       38.87       41.13      4.06 o 
  -6  -5  15       41.22       50.71      4.08 o 
  -5  -5  15       28.87       26.27      1.72 o 
  -4  -5  15       19.60       17.24      1.39 o 
  -3  -5  15       65.37       66.64      2.74 o 
  -2  -5  15        5.92        6.79      1.10 o 
  -1  -5  15        1.89        0.50      0.66 o 
   0  -5  15       59.17       61.39      2.11 o 
   1  -5  15      540.73      534.69      9.29 o 
   2  -5  15      196.18      197.46      5.16 o 
   3  -5  15       23.44       22.88      1.39 o 
   4  -5  15       34.66       31.44      1.49 o 
   5  -5  15        2.58        1.31      0.87 o 
   6  -5  15        3.82        1.85      1.57 o 
  -6  -4  15       29.04       25.95      3.24 o 
  -5  -4  15        6.52        4.57      1.21 o 
  -4  -4  15      312.74      335.76      7.90 o 
  -3  -4  15        7.14       10.16      1.58 o 
  -2  -4  15        0.03        0.99      0.73 o 
  -1  -4  15        5.67        5.20      0.83 o 
   0  -4  15       64.12       67.01      2.22 o 
   1  -4  15       75.73       74.25      2.25 o 
   2  -4  15      140.22      132.23      5.00 o 
   3  -4  15      353.74      346.66      5.14 o 
   4  -4  15      151.63      145.71      2.99 o 
   5  -4  15       15.11       14.55      1.36 o 
   6  -4  15       19.79       17.60      2.86 o 
  -6  -3  15       68.27       88.17      5.08 o 
  -5  -3  15       26.15       23.88      2.34 o 
  -4  -3  15       79.05       80.21      2.57 o 
  -3  -3  15       12.75       13.70      1.21 o 
  -2  -3  15       92.89       84.40      5.90 o 
  -1  -3  15       15.24       12.95      1.11 o 
   0  -3  15       66.93       73.92      2.35 o 
   1  -3  15      459.71      454.09      8.09 o 
   2  -3  15        4.98        4.37      0.91 o 
   3  -3  15       34.18       38.08      1.56 o 
   4  -3  15        0.35        0.18      0.60 o 
   5  -3  15       24.62       24.74      1.92 o 
   6  -3  15        3.03        0.29      1.50 o 
  -7  -2  15       40.65       35.46      3.73 o 
  -6  -2  15       49.55       48.16      2.70 o 
  -5  -2  15       26.69       27.89      2.28 o 
  -4  -2  15        1.48       -0.32      0.64 o 
  -3  -2  15      101.09      107.16      2.99 o 
  -2  -2  15       32.81       34.46      2.04 o 
  -1  -2  15       13.94       13.75      1.11 o 
   0  -2  15       48.36       59.14      2.10 o 
   1  -2  15       10.99        8.94      0.97 o 
   2  -2  15        4.41        5.43      1.13 o 
   3  -2  15       14.08       14.98      1.39 o 
   4  -2  15       45.69       49.24      2.28 o 
   5  -2  15       76.61       80.35      4.79 o 
  -7  -1  15        4.77        6.20      1.88 o 
  -6  -1  15      151.03      171.23      5.30 o 
  -5  -1  15       60.09       66.22      7.86 o 
  -4  -1  15      121.26      112.66      3.06 o 
  -3  -1  15       13.89       13.36      1.21 o 
  -2  -1  15       64.63       71.36      6.78 o 
  -1  -1  15        0.42        0.13      0.60 o 
   0  -1  15      138.77      135.80      3.40 o 
   1  -1  15      214.82      222.47      4.64 o 
   2  -1  15       60.06       65.02      2.83 o 
   3  -1  15       30.31       29.73      2.22 o 
   4  -1  15       27.62       25.85      1.61 o 
   5  -1  15       11.00        7.85      2.53 o 
  -7   0  15       28.74       30.72      3.49 o 
  -6   0  15      187.38      185.95      7.88 o 
  -5   0  15       23.95       21.97      2.92 o 
  -4   0  15       59.50       57.68      2.19 o 
  -3   0  15       17.73       15.25      2.17 o 
  -2   0  15        6.78        8.09      2.01 o 
  -1   0  15      134.63      123.19      4.42 o 
   0   0  15        0.35        0.42      0.74 o 
   1   0  15       81.82       83.00      3.67 o 
   2   0  15        6.09        5.04      1.91 o 
   3   0  15       16.44       13.92      1.98 o 
   4   0  15        2.38        1.44      1.60 o 
   5   0  15        4.29        2.82      1.21 o 
  -6   1  15      155.15      153.31      7.00 o 
  -5   1  15       28.33       27.40      2.31 o 
  -4   1  15       41.78       37.61      1.95 o 
  -3   1  15       23.07       30.22      2.12 o 
  -2   1  15        9.40        7.09      1.17 o 
  -1   1  15       66.18       64.12      2.76 o 
   0   1  15        9.85        9.71      1.09 o 
   1   1  15       11.69       14.77      2.00 o 
   2   1  15      185.07      188.58      6.74 o 
   3   1  15        1.23       -0.64      1.65 o 
   4   1  15        1.89        3.49      1.72 o 
  -6   2  15      276.78      274.93     10.22 o 
  -5   2  15       46.89       45.77      3.33 o 
  -4   2  15       47.04       48.68      2.12 o 
  -3   2  15       29.04       26.41      2.04 o 
  -2   2  15        5.16        0.56      1.00 o 
  -1   2  15       12.68       11.39      1.59 o 
   0   2  15        7.15        7.57      1.04 o 
   1   2  15       14.46       16.06      2.12 o 
   2   2  15      176.76      168.06      6.28 o 
   3   2  15       30.13       30.35      2.96 o 
   4   2  15       11.89       15.38      2.38 o 
  -6   3  15       15.58       15.26      2.65 o 
  -5   3  15       18.41       17.99      1.51 o 
  -4   3  15       47.97       44.30      2.13 o 
  -3   3  15        9.89        7.29      1.28 o 
  -2   3  15        0.13       -0.29      0.98 o 
  -1   3  15       51.12       54.27      3.16 o 
   0   3  15        1.04        1.11      0.77 o 
   1   3  15        0.06        0.49      1.25 o 
   2   3  15        0.57       -0.86      1.21 o 
   3   3  15       20.25       18.38      2.58 o 
  -5   4  15       28.87       28.28      2.18 o 
  -4   4  15       52.85       54.89      2.74 o 
  -3   4  15       86.09       80.26      3.26 o 
  -2   4  15        1.60        1.17      1.22 o 
  -1   4  15        9.92        5.88      1.55 o 
   0   4  15        0.01       -0.10      0.74 o 
   1   4  15        5.46        5.41      1.60 o 
   2   4  15       67.36       70.72      4.02 o 
  -5   5  15       88.20       87.34      3.50 o 
  -4   5  15        5.84        4.79      1.64 o 
  -3   5  15       47.78       44.78      2.63 o 
  -2   5  15       99.04       98.28      4.51 o 
  -1   5  15        0.18       -1.02      1.02 o 
   0   5  15        0.37       -0.96      0.96 o 
   1   5  15       10.08       11.24      2.01 o 
  -3   6  15      161.38      169.14      6.50 o 
  -2   6  15       12.60       15.05      2.17 o 
  -1   6  15       17.17       16.95      2.18 o 
  -1 -13  16       99.12      100.76      4.29 o 
   0 -13  16        1.62        1.69      1.40 o 
   1 -13  16        2.43        2.97      1.53 o 
   2 -13  16        1.06        2.73      1.52 o 
   3 -13  16        0.28        0.01      1.41 o 
  -2 -12  16        3.55        0.34      1.27 o 
  -1 -12  16       30.16       34.39      2.63 o 
   0 -12  16       24.67       24.37      2.43 o 
   1 -12  16        0.19       -1.07      1.07 o 
   2 -12  16      110.55      125.17      5.40 o 
   3 -12  16       11.71        9.67      2.13 o 
   4 -12  16       48.41       42.10      3.30 o 
  -3 -11  16       15.01       17.40      2.31 o 
  -2 -11  16       15.71       21.07      2.33 o 
  -1 -11  16        0.76       -0.32      1.08 o 
   0 -11  16       40.13       45.26      1.94 o 
   1 -11  16       27.24       26.33      2.58 o 
   2 -11  16       67.77       75.25      4.03 o 
   3 -11  16        2.84        2.70      0.97 o 
   4 -11  16       10.35       10.27      1.16 o 
   5 -11  16        0.10        1.16      1.67 o 
  -3 -10  16       64.75       70.01      3.88 o 
  -2 -10  16        6.47        5.04      1.46 o 
  -1 -10  16        6.82        8.00      1.36 o 
   0 -10  16        4.66        5.27      0.98 o 
   1 -10  16       63.96       62.72      3.51 o 
   2 -10  16       86.81       93.23      4.31 o 
   3 -10  16       62.88       63.46      2.51 o 
   4 -10  16       27.46       26.76      1.65 o 
   5 -10  16        1.09        0.93      1.60 o 
  -4  -9  16      155.80      165.51      6.34 o 
  -3  -9  16       89.37       95.92      4.49 o 
  -2  -9  16       57.37       58.71      3.29 o 
  -1  -9  16        6.94        7.14      0.99 o 
   0  -9  16       12.75       13.65      1.61 o 
   1  -9  16      105.51       96.68      4.30 o 
   2  -9  16        4.76        5.06      1.55 o 
   3  -9  16       97.61       93.90      3.03 o 
   4  -9  16        0.27        0.91      0.71 o 
   5  -9  16       26.59       33.26      2.89 o 
  -5  -8  16        2.14        1.49      1.45 o 
  -4  -8  16        0.52        1.87      1.04 o 
  -3  -8  16       12.52       12.49      1.80 o 
  -2  -8  16       13.38       10.41      1.67 o 
  -1  -8  16        0.05       -0.64      0.64 o 
   0  -8  16        0.54       -0.19      0.69 o 
   1  -8  16        0.31        0.10      1.08 o 
   2  -8  16       11.68        9.99      1.44 o 
   3  -8  16        0.74        0.77      0.81 o 
   4  -8  16        0.85        0.01      0.68 o 
   5  -8  16        0.45        0.43      1.14 o 
   6  -8  16       46.53       39.80      4.12 o 
  -5  -7  16        0.02       -0.86      0.86 o 
  -4  -7  16       25.77       25.98      2.08 o 
  -3  -7  16      173.91      180.87      5.09 o 
  -2  -7  16      148.82      160.11      5.71 o 
  -1  -7  16        5.66        4.57      0.89 o 
   0  -7  16       54.44       59.20      2.14 o 
   1  -7  16       12.29        9.34      1.68 o 
   2  -7  16        3.69        1.55      2.50 o 
   3  -7  16       92.44       96.38      2.98 o 
   4  -7  16        3.63        4.03      0.85 o 
   5  -7  16        0.33        0.99      1.15 o 
   6  -7  16      173.47      178.13      8.10 o 
  -5  -6  16        6.14        3.75      1.46 o 
  -4  -6  16       13.97       16.44      1.74 o 
  -3  -6  16        4.91        6.05      1.21 o 
  -2  -6  16       75.00       68.73      3.47 o 
  -1  -6  16       68.13       64.69      2.22 o 
   0  -6  16       55.88       60.59      2.93 o 
   1  -6  16       58.75       59.86      3.33 o 
   2  -6  16       57.80       56.55      2.65 o 
   3  -6  16       32.37       33.76      1.94 o 
   4  -6  16        1.35        1.50      0.66 o 
   5  -6  16        4.33        3.73      1.32 o 
   6  -6  16        3.80        1.61      1.77 o 
  -6  -5  16        6.11        2.31      1.75 o 
  -5  -5  16       40.46       39.92      2.09 o 
  -4  -5  16       14.33       11.48      1.24 o 
  -3  -5  16      125.31      133.43      5.47 o 
  -2  -5  16      105.66      115.75      4.60 o 
  -1  -5  16       55.60       51.34      1.96 o 
   0  -5  16       14.58       16.09      1.28 o 
   1  -5  16        4.16        4.47      0.83 o 
   2  -5  16        0.27       -0.52      0.80 o 
   3  -5  16       49.56       48.11      2.65 o 
   4  -5  16       46.72       50.49      1.97 o 
   5  -5  16        0.13        0.65      0.96 o 
  -6  -4  16        0.29       -0.77      1.33 o 
  -5  -4  16        2.56        2.84      0.91 o 
  -4  -4  16       24.38       21.91      3.23 o 
  -3  -4  16        7.20        6.34      1.21 o 
  -2  -4  16       17.11       11.64      1.74 o 
  -1  -4  16      112.51      117.52      3.08 o 
   0  -4  16        1.30        0.83      0.72 o 
   1  -4  16       40.46       37.20      1.86 o 
   2  -4  16       92.88       91.06      2.88 o 
   3  -4  16       18.09       17.71      1.54 o 
   4  -4  16        3.68        4.04      0.82 o 
   5  -4  16        0.99        0.90      1.28 o 
  -6  -3  16       37.67       43.05      4.25 o 
  -5  -3  16        4.28        4.58      0.93 o 
  -4  -3  16       98.94       95.94      3.02 o 
  -3  -3  16      181.30      188.72      5.09 o 
  -2  -3  16       63.14       54.68      3.07 o 
  -1  -3  16       75.93       71.17      2.29 o 
   0  -3  16       11.72        7.34      0.99 o 
   1  -3  16      515.26      502.70      8.86 o 
   2  -3  16        9.39       10.59      1.24 o 
   3  -3  16        2.52        1.30      0.98 o 
   4  -3  16       46.60       46.67      2.29 o 
   5  -3  16        0.17       -0.59      1.09 o 
  -6  -2  16        4.97        4.82      1.79 o 
  -5  -2  16       50.79       52.76      2.19 o 
  -4  -2  16        2.35        1.62      0.78 o 
  -3  -2  16       92.77       95.60      3.45 o 
  -2  -2  16       38.01       34.38      2.57 o 
  -1  -2  16        6.93        6.32      1.72 o 
   0  -2  16        2.08        1.94      1.09 o 
   1  -2  16        0.00        1.88      1.30 o 
   2  -2  16        2.50        3.47      1.12 o 
   3  -2  16        1.21        0.34      0.95 o 
   4  -2  16        1.14        0.49      0.84 o 
   5  -2  16        0.62        1.81      1.16 o 
  -6  -1  16        2.55        2.45      1.63 o 
  -5  -1  16      179.57      186.12      4.31 o 
  -4  -1  16       18.62       19.88      2.81 o 
  -3  -1  16      256.81      250.96      6.22 o 
  -2  -1  16       22.32       20.76      2.17 o 
  -1  -1  16      129.32      119.18      3.09 o 
   0  -1  16       35.17       35.57      1.86 o 
   1  -1  16      235.37      243.17      7.76 o 
   2  -1  16        5.09        3.52      1.50 o 
   3  -1  16        9.47       10.11      1.56 o 
   4  -1  16        0.00       -0.97      0.97 o 
  -6   0  16        0.68       -1.17      1.17 o 
  -5   0  16       21.81       19.57      1.55 o 
  -4   0  16        5.82        4.89      0.97 o 
  -3   0  16      248.71      267.20      9.72 o 
  -2   0  16       46.62       44.57      2.84 o 
  -1   0  16       58.95       63.39      2.47 o 
   0   0  16       10.82       10.47      1.13 o 
   1   0  16       33.50       28.22      2.63 o 
   2   0  16        2.81        3.65      1.50 o 
   3   0  16       27.69       22.94      2.43 o 
   4   0  16        2.49        5.57      1.89 o 
  -6   1  16        4.35        2.81      1.71 o 
  -5   1  16      177.20      188.28      4.40 o 
  -4   1  16        9.25        9.83      1.40 o 
  -3   1  16        0.44       -0.02      1.53 o 
  -2   1  16        0.55        0.26      1.04 o 
  -1   1  16        8.28        8.33      1.02 o 
   0   1  16       17.93       19.50      1.42 o 
   1   1  16       71.81       65.86      3.63 o 
   2   1  16       34.17       37.15      3.18 o 
   3   1  16       13.28       12.51      2.95 o 
  -5   2  16       30.03       30.03      2.23 o 
  -4   2  16        1.00        0.97      0.93 o 
  -3   2  16       45.30       46.14      2.56 o 
  -2   2  16        3.82        4.35      1.33 o 
  -1   2  16      411.26      412.16     11.27 o 
   0   2  16       26.65       24.17      1.58 o 
   1   2  16        8.91        5.87      1.63 o 
   2   2  16       25.51       23.62      2.62 o 
   3   2  16       20.56       19.43      2.59 o 
  -5   3  16       14.97       12.75      1.97 o 
  -4   3  16      105.97      106.59      4.60 o 
  -3   3  16        1.33        0.13      0.92 o 
  -2   3  16       48.21       54.17      3.27 o 
  -1   3  16      399.51      421.96     11.54 o 
   0   3  16       16.52       19.35      1.47 o 
   1   3  16       14.43       14.32      2.09 o 
   2   3  16       21.03       22.37      2.62 o 
  -4   4  16       57.87       62.41      3.77 o 
  -3   4  16       32.24       29.12      2.81 o 
  -2   4  16       49.17       44.55      3.05 o 
  -1   4  16       16.07       14.34      2.00 o 
   0   4  16        8.27        9.43      1.15 o 
   1   4  16       21.46       17.10      2.26 o 
  -3   5  16        0.44       -1.15      1.15 o 
  -2   5  16       27.06       22.77      2.48 o 
  -1   5  16       51.98       54.07      3.28 o 
  -1 -12  17        6.25        3.05      1.41 o 
   0 -12  17        0.30       -0.29      1.24 o 
   1 -12  17        0.64        0.67      1.29 o 
   2 -12  17       90.15       98.43      4.76 o 
   3 -12  17      215.97      241.10      8.33 o 
  -2 -11  17       43.22       41.63      3.00 o 
  -1 -11  17        0.13        0.77      1.15 o 
   0 -11  17       38.46       43.27      2.99 o 
   1 -11  17       51.77       53.47      3.38 o 
   2 -11  17       75.01       79.12      4.20 o 
   3 -11  17       12.38       16.04      1.86 o 
   4 -11  17        1.97        2.05      1.61 o 
  -3 -10  17       10.47       12.29      1.99 o 
  -2 -10  17       17.90       18.96      2.26 o 
  -1 -10  17        6.99        8.71      1.59 o 
   0 -10  17       15.85       18.58      1.41 o 
   1 -10  17       75.37       80.66      4.09 o 
   2 -10  17       40.09       37.07      3.18 o 
   3 -10  17       18.14       18.35      2.48 o 
   4 -10  17        7.03        6.67      1.91 o 
  -3  -9  17        2.24        0.92      1.28 o 
  -2  -9  17        3.56        3.12      1.36 o 
  -1  -9  17        0.10       -0.71      0.71 o 
   0  -9  17      169.42      177.06      4.57 o 
   1  -9  17      153.65      160.56      6.02 o 
   2  -9  17       91.85       94.92      4.54 o 
   3  -9  17       22.30       23.23      2.09 o 
   4  -9  17       40.28       42.54      4.11 o 
   5  -9  17        2.49        2.47      1.84 o 
  -4  -8  17      106.88      101.41      4.80 o 
  -3  -8  17       72.46       65.57      3.75 o 
  -2  -8  17       35.08       38.52      2.78 o 
  -1  -8  17       32.18       35.18      1.73 o 
   0  -8  17      308.58      309.87      6.17 o 
   1  -8  17       16.70       16.97      2.18 o 
   2  -8  17        8.16        9.91      1.81 o 
   3  -8  17       11.79       14.31      1.74 o 
   4  -8  17       26.46       24.23      1.79 o 
   5  -8  17        5.39        8.18      2.26 o 
  -4  -7  17       32.62       37.63      2.58 o 
  -3  -7  17        1.61       -1.01      1.03 o 
  -2  -7  17       15.62       16.81      2.06 o 
  -1  -7  17       75.68       77.37      4.58 o 
   0  -7  17       13.15       12.50      1.88 o 
   1  -7  17       12.68       11.14      1.94 o 
   2  -7  17        6.86        6.56      1.64 o 
   3  -7  17       26.61       30.93      2.32 o 
   4  -7  17       12.24       10.29      1.30 o 
   5  -7  17        4.56        4.61      2.02 o 
  -5  -6  17      100.10      102.07      4.87 o 
  -4  -6  17       21.11       18.82      1.91 o 
  -3  -6  17      140.02      150.20      4.60 o 
  -2  -6  17        2.68        5.04      1.40 o 
  -1  -6  17        4.66        4.27      0.89 o 
   0  -6  17       34.54       37.06      1.75 o 
   1  -6  17        0.08       -1.01      1.01 o 
   2  -6  17        2.03        1.15      1.41 o 
   3  -6  17       81.27       82.68      4.59 o 
   4  -6  17       10.53        7.56      1.07 o 
   5  -6  17       40.18       43.26      4.39 o 
  -5  -5  17       82.48       83.70      3.37 o 
  -4  -5  17       87.88       92.71      8.77 o 
  -3  -5  17      212.49      211.54      7.72 o 
  -2  -5  17        0.18        2.10      1.17 o 
  -1  -5  17        3.95        3.96      1.39 o 
   0  -5  17       23.48       21.74      1.49 o 
   1  -5  17       10.28       11.87      1.86 o 
   2  -5  17        0.37        0.14      1.26 o 
   3  -5  17       19.85       22.17      1.77 o 
   4  -5  17       30.26       29.57      2.21 o 
   5  -5  17        0.25       -0.58      2.38 o 
  -5  -4  17      294.82      323.84      7.55 o 
  -4  -4  17        6.84        4.37      1.15 o 
  -3  -4  17        9.00        8.10      1.41 o 
  -2  -4  17       39.60       39.82      2.72 o 
  -1  -4  17       77.42       81.36      5.04 o 
   0  -4  17        3.93        4.44      0.90 o 
   1  -4  17       12.97       12.23      1.90 o 
   2  -4  17      128.83      123.91      5.25 o 
   3  -4  17       79.90       81.59      2.86 o 
   4  -4  17        2.08        2.04      1.17 o 
  -5  -3  17       32.51       33.71      2.43 o 
  -4  -3  17       29.37       31.21      3.17 o 
  -3  -3  17      241.32      240.32     16.06 o 
  -2  -3  17       60.59       59.11      3.31 o 
  -1  -3  17       40.59       39.12      1.89 o 
   0  -3  17        1.92        2.66      0.85 o 
   1  -3  17        5.13        7.72      1.66 o 
   2  -3  17       43.64       45.28      3.14 o 
   3  -3  17       27.76       24.24      2.13 o 
   4  -3  17      276.00      270.14      8.95 o 
  -5  -2  17      137.87      146.02      4.59 o 
  -4  -2  17        1.54        1.02      0.97 o 
  -3  -2  17       40.39       35.12      2.32 o 
  -2  -2  17        0.12        0.87      1.05 o 
  -1  -2  17      107.19      108.18      2.95 o 
   0  -2  17       82.39       81.97      2.59 o 
   1  -2  17       96.35      104.17      4.59 o 
   2  -2  17      126.14      119.19      5.18 o 
   3  -2  17        0.33        1.13      1.12 o 
   4  -2  17       18.85       19.61      2.60 o 
  -5  -1  17        5.78        8.50      1.46 o 
  -4  -1  17      107.10      110.81      3.88 o 
  -3  -1  17        0.71        0.29      0.89 o 
  -2  -1  17       10.82        5.83      1.45 o 
  -1  -1  17        5.02        2.61      0.81 o 
   0  -1  17       13.03       15.09      2.93 o 
   1  -1  17      222.86      228.85      7.53 o 
   2  -1  17        3.23        1.53      1.51 o 
   3  -1  17       18.30       20.67      2.06 o 
  -5   0  17      263.71      296.77      7.10 o 
  -4   0  17        1.46        2.48      1.48 o 
  -3   0  17       32.27       37.74      2.35 o 
  -2   0  17        3.44        4.45      1.36 o 
  -1   0  17        1.32        2.43      1.15 o 
   0   0  17       29.81       31.11      2.13 o 
   1   0  17       41.29       31.82      2.83 o 
   2   0  17       72.10       77.95      4.21 o 
   3   0  17       47.75       46.25      3.45 o 
  -5   1  17      196.12      198.08      8.16 o 
  -4   1  17       80.99       88.37      3.49 o 
  -3   1  17       10.10        9.28      1.40 o 
  -2   1  17       14.28       13.47      1.97 o 
  -1   1  17       58.04       55.91      3.15 o 
   0   1  17        0.26        0.70      0.78 o 
   1   1  17       11.21       11.75      2.04 o 
   2   1  17       31.05       33.76      3.12 o 
  -4   2  17       10.12       10.72      2.04 o 
  -3   2  17       59.87       63.10      3.66 o 
  -2   2  17        0.08       -0.12      1.06 o 
  -1   2  17        1.84        2.03      1.23 o 
   0   2  17        4.45        5.98      1.06 o 
   1   2  17        9.18        6.03      1.66 o 
  -3   3  17        0.55        0.30      1.18 o 
  -2   3  17       80.43       86.18      4.25 o 
  -1   3  17        5.19        5.46      1.53 o 
   0   3  17       30.38       33.01      2.00 o 
  -1 -11  18        9.49        6.50      1.59 o 
   0 -11  18        5.21        2.81      1.49 o 
   1 -11  18        3.62        3.88      1.60 o 
   2 -11  18       97.17       96.17      4.73 o 
   3 -11  18      104.14      107.59      5.21 o 
  -2 -10  18       20.53       15.70      2.13 o 
  -1 -10  18       35.31       37.02      2.67 o 
   0 -10  18       24.85       20.97      2.32 o 
   1 -10  18        1.16        2.50      1.50 o 
   2 -10  18       11.35        9.96      1.90 o 
   3 -10  18      106.45      118.77      5.40 o 
  -3  -9  18       70.20       73.22      3.98 o 
  -2  -9  18       27.66       29.11      2.68 o 
  -1  -9  18        5.78        5.23      1.47 o 
   0  -9  18       23.61       19.66      1.44 o 
   1  -9  18       35.23       35.33      3.04 o 
   2  -9  18        0.09       -0.36      1.27 o 
   3  -9  18       69.45       74.71      4.17 o 
   4  -9  18       89.52       89.26      4.70 o 
  -3  -8  18       23.90       21.60      2.44 o 
  -2  -8  18       36.68       40.22      2.84 o 
  -1  -8  18       21.62       24.18      2.28 o 
   0  -8  18        3.47        2.77      0.98 o 
   1  -8  18       41.48       47.88      3.27 o 
   2  -8  18        3.85        5.06      1.73 o 
   3  -8  18        0.06       -0.02      1.14 o 
   4  -8  18      116.16      115.28      5.40 o 
  -4  -7  18        3.82        4.41      1.65 o 
  -3  -7  18       69.56       71.58      3.90 o 
  -2  -7  18       21.51       21.94      2.35 o 
  -1  -7  18        2.22        2.32      1.22 o 
   0  -7  18        6.20        7.35      2.35 o 
   1  -7  18       92.16       91.07      4.35 o 
   2  -7  18       14.73       13.90      2.16 o 
   3  -7  18        0.51       -0.03      0.96 o 
   4  -7  18        2.92        3.76      1.74 o 
  -4  -6  18        5.96        5.90      1.77 o 
  -3  -6  18        8.91        8.83      1.78 o 
  -2  -6  18      148.90      150.89      5.62 o 
  -1  -6  18      109.09      102.67      4.30 o 
   0  -6  18       31.05       33.82      1.73 o 
   1  -6  18        1.18        2.18      1.45 o 
   2  -6  18        0.91       -1.26      1.26 o 
   3  -6  18       32.83       31.26      2.06 o 
   4  -6  18       60.90       66.71      4.12 o 
  -4  -5  18       28.80       26.58      2.78 o 
  -3  -5  18       10.31       10.14      1.83 o 
  -2  -5  18       22.17       20.68      2.28 o 
  -1  -5  18       94.60       91.97      4.04 o 
   0  -5  18        0.18       -0.62      0.71 o 
   1  -5  18        0.11       -0.36      1.24 o 
   2  -5  18      216.57      219.20      7.57 o 
   3  -5  18       79.14       80.81      2.91 o 
   4  -5  18        1.67        2.55      1.71 o 
  -4  -4  18        1.14        1.84      1.07 o 
  -3  -4  18       35.19       39.78      2.94 o 
  -2  -4  18       94.08       99.04      4.41 o 
  -1  -4  18       15.77       18.25      2.06 o 
   0  -4  18        0.07       -0.22      0.85 o 
   1  -4  18        5.64        5.28      1.60 o 
   2  -4  18        5.74        8.40      1.85 o 
   3  -4  18        9.51        7.93      1.54 o 
   4  -4  18       33.59       34.41      3.30 o 
  -4  -3  18        4.94        3.48      1.55 o 
  -3  -3  18        1.83        2.15      1.38 o 
  -2  -3  18       15.06       13.56      1.96 o 
  -1  -3  18        0.25       -0.41      0.94 o 
   0  -3  18       62.52       65.45      2.31 o 
   1  -3  18       17.02       13.00      2.00 o 
   2  -3  18       52.47       53.08      3.48 o 
   3  -3  18       63.50       61.74      5.53 o 
  -4  -2  18        0.06       -0.95      1.15 o 
  -3  -2  18       15.97       16.95      2.16 o 
  -2  -2  18      179.62      185.44      6.52 o 
  -1  -2  18        0.10        0.41      1.09 o 
   0  -2  18       34.85       33.91      3.04 o 
   1  -2  18        0.48        0.35      1.36 o 
   2  -2  18      115.20      109.61      5.00 o 
   3  -2  18        5.55        3.46      1.78 o 
  -4  -1  18       37.14       36.52      3.19 o 
  -3  -1  18        4.10        3.22      1.35 o 
  -2  -1  18       27.86       29.74      2.67 o 
  -1  -1  18       43.41       41.74      2.77 o 
   0  -1  18        0.34        0.98      1.87 o 
   1  -1  18       35.30       38.43      2.97 o 
   2  -1  18        5.72        4.99      1.83 o 
  -4   0  18       28.84       29.72      2.94 o 
  -3   0  18        7.76        2.44      1.34 o 
  -2   0  18       60.51       58.26      3.46 o 
  -1   0  18        6.20        5.54      1.46 o 
   0   0  18       37.20       43.07      1.93 o 
   1   0  18        9.98       12.72      2.06 o 
   2   0  18       64.16       56.18      3.70 o 
  -3   1  18        8.50        8.66      1.82 o 
  -2   1  18       24.75       22.52      2.41 o 
  -1   1  18       16.48       15.33      2.00 o 
   0   1  18      127.88      141.42      3.60 o 
   1   1  18        0.05       -1.29      1.29 o 
  -2   2  18       43.12       40.61      2.94 o 
  -1   2  18       43.53       47.24      3.03 o 
   0 -10  19        0.23        1.18      1.35 o 
   1 -10  19       14.22       11.63      2.08 o 
  -1  -9  19        1.11        1.12      1.23 o 
   0  -9  19       16.81       16.92      2.10 o 
   1  -9  19       13.86       14.89      2.19 o 
   2  -9  19        1.66        0.01      1.44 o 
  -2  -8  19       15.32       14.12      2.11 o 
  -1  -8  19        6.98        6.76      1.55 o 
   0  -8  19        2.95        2.79      1.41 o 
   1  -8  19       18.12       22.65      2.53 o 
   2  -8  19       38.65       38.37      3.35 o 
   3  -8  19        0.00        1.02      1.55 o 
  -2  -7  19      169.20      162.28      6.02 o 
  -1  -7  19        1.07        1.26      1.14 o 
   0  -7  19       13.54       14.42      1.30 o 
   1  -7  19       21.24       21.08      2.45 o 
   2  -7  19        1.08       -0.68      1.35 o 
   3  -7  19        5.00        3.14      1.67 o 
  -3  -6  19       30.34       33.08      3.03 o 
  -2  -6  19        9.15        6.57      1.68 o 
  -1  -6  19        8.46        8.26      1.61 o 
   0  -6  19        1.88        2.14      0.84 o 
   1  -6  19       41.31       41.41      3.07 o 
   2  -6  19       36.05       31.17      3.05 o 
   3  -6  19        0.01        0.91      1.40 o 
  -3  -5  19        0.03       -1.14      1.14 o 
  -2  -5  19      126.29      121.43      5.06 o 
  -1  -5  19       41.10       37.80      2.66 o 
   0  -5  19        6.23        5.94      2.39 o 
   1  -5  19       27.48       37.35      2.96 o 
   2  -5  19        1.60       -1.26      1.32 o 
   3  -5  19        2.07        1.71      1.52 o 
  -3  -4  19       41.02       43.28      3.12 o 
  -2  -4  19      216.55      216.51      7.27 o 
  -1  -4  19        3.80        1.50      1.19 o 
   0  -4  19        0.00        0.35      1.17 o 
   1  -4  19        1.07        4.10      1.56 o 
   2  -4  19        0.49        1.52      1.45 o 
  -3  -3  19       26.05       25.21      2.64 o 
  -2  -3  19        4.96        4.00      1.45 o 
  -1  -3  19       22.98       22.32      2.28 o 
   0  -3  19        9.51        7.85      1.06 o 
   1  -3  19        4.36        3.10      1.53 o 
   2  -3  19      161.02      170.09      6.62 o 
  -3  -2  19        2.35        1.82      1.30 o 
  -2  -2  19      126.78      115.77      4.98 o 
  -1  -2  19       52.56       54.37      3.14 o 
   0  -2  19        1.10        2.59      0.91 o 
   1  -2  19        0.81        1.52      1.44 o 
  -3  -1  19       27.83       35.76      3.11 o 
  -2  -1  19        6.77        2.76      1.40 o 
  -1  -1  19        0.33        0.13      1.11 o 
   0  -1  19      294.14      319.15      9.15 o 
  -1   0  19       15.29       11.48      1.84 o 
   0  -7  20       68.02       82.78      3.96 o 
  -1  -6  20       35.08       39.49      2.77 o 
   0  -6  20        7.64        4.99      1.63 o 
  -1  -5  20       27.66       25.23      2.44 o 
   0  -5  20       39.22       38.99      2.83 o 
  -1  -4  20       26.71       29.63      2.57 o 
   0  -4  20        0.55        0.27      1.24 o 
                                                 
